# Supplementary material for: In Vivo Expression of Salmonella enterica Serotype Typhi Genes in the Blood of Patients with Typhoid Fever in Bangladesh
Source: PLoS Negl Trop Dis. 2011 Dec 13;5(12):e1419. doi: 10.1371/journal.pntd.0001419 (PMC3236720; doi:10.1371/journal.pntd.0001419)
Supplement: Table S2 — S. Typhi genes whose transcripts were detected in the blood of humans with typhoid fever. (XLS) [file pntd.0001419.s002.xls]

## Sheet: Sheet1
id	STY Locus	Ty2 Locus	Gene	Description	SPI	Main Role	Sub Role	STY Start	STY End	STY Pseudogene	STY_100_best_hit	STY_100_2nd_hit_>=97	STY_100_3rd_hit_>=97	> 1 gene / spot	> 1 spot / gene	STT_100_best_hit	STT_100_2nd_hit_>=97	STT_100_3rd_hit_>=97	> 1 gene / spot	> 1 spot / gene	SPA locus	STM locus	# of Pts det_ in vivo	# of Pts det_in vitro	Pt1_det_vivo	Pt1_det_vitro	Pt2_det_vivo	Pt2_det_vitro	Pt3_det_vivo	Pt3_det_vitro	Pt4_det_vivo	Pt4_det_vitro	Pt5_det_vivo	Pt5_det_vitro	Pt1_Log2 FC	Pt1 _adj pv	Pt1 sign 2FC	Pt2_Log2 FC	Pt2 _adj pv	Pt2 sign 2FC	Pt3_Log2 FC	Pt3 _adj pv	Pt3 sign 2FC	Pt4_Log2 FC	Pt4 _adj pv	Pt4 sign 2FC	Pt5_Log2 FC	Pt5 _adj pv	Pt5 sign 2FC
CHIP6_0146	STY0018	t0018		putative chitinase		Energy metabolism	Biosynthesis and degradation of polysaccharides	17873	19972		STY0018					t0018					SPA0018	STM0018	5	5	1	1	1	1	1	1	1	1	1	1	3.18813	0.0071505	1	1.2926	0.0074687	1	2.25383	0.0135881	1	1.36246	0.0144271	1	1.58286	0.0054559	1
CHIP7_5457	STY0063	t0056	oadB	oxaloacetate decarboxylase beta chain		Transport and binding proteins	Cations and iron carrying compounds	63545	64846		STY0063	STY3531		1		t0056	t3266		1		SPA0055	STM0054	5	5	1	1	1	1	1	1	1	1	1	1	1.60129	0.033887	1	1.51052	0.0061425	1	1.79288	0.005607	1	1.91044	0.0035815	1	1.49094	0.023519	1
CHIP6_0195	STY0077	t0068	carB	carbamoyl-phosphate synthase large chain		Purines, pyrimidines, nucleosides, and nucleotides	Pyrimidine ribonucleotide biosynthesis	76860	80087		STY0077					t0068					SPA0068	STM0067	5	5	1	1	1	1	1	1	1	1	1	1	2.40909	0.0032074	1	1.79069	0.0036883	1	1.74526	0.0215578	1	1.53276	0.0063848	1	1.2551	0.0058321	1
CHIP6_0268	STY0163	t0147	guaC	GMP reductase		Purines, pyrimidines, nucleosides, and nucleotides	Nucleotide and nucleoside interconversions	167200	168243		STY0163					t0147					SPA0145	STM0141	5	5	1	1	1	1	1	1	1	1	1	1	2.08437	0.0044514	1	2.33459	0.0043817	1	2.44732	0.019804	1	1.9754	0.0236465	1	1.80667	0.0125214	1
CHIP6_0276	STY0171	t0155		putative symporter		Transport and binding proteins	Carbohydrates, organic alcohols, and acids	174957	176363		STY0171					t0155					SPA0153	STM0149	5	5	1	1	1	1	1	1	1	1	1	1	-1.14921	0.0123128	1	-1.38018	0.0048918	1	-1.0642	0.0217462	1	-1.25691	0.0379571	1	-1.38758	0.00603	1
CHIP6_0290	STY0184	t0167	ygbK	conserved hypothetical protein		Hypothetical proteins	Conserved	193338	194609		STY0184					t0167					SPA0165	STM0162	5	3	1	1	1		1		1	1	1	1	3.39429	0.0034365	1	3.57296	0.0074687	1	2.98725	0.0070056	1	2.36027	0.0071814	1	2.39831	0.0133129	1
CHIP6_0313	STY0210	t0193	yadB	glutamyl-tRNA synthetase-related protein		Protein synthesis	tRNA aminoacylation	219841	220737		STY0210					t0193					SPA0191	STM0185	5	5	1	1	1	1	1	1	1	1	1	1	2.15983	0.0059724	1	2.22648	0.0072424	1	2.13252	0.0230529	1	1.78869	0.0072997	1	1.9081	0.0145764	1
CHIP6_0333	STY0226	t0205	yadR	conserved hypothetical protein		Unknown function	General	237127	237516		STY0226					t0205					SPA0210	STM0204.S	5	4	1	1	1	1	1		1	1	1	1	4.20333	0.0433	1	3.66346	0.0079506	1	3.56839	0.0067049	1	3.22756	0.0087867	1	2.81388	0.0061913	1
CHIP6_0486	STY0403	t2493	prpE	PrpE protein		Unknown function	General	413263	415149		STY0403					t2493					SPA2352	STM0371	5	5	1	1	1	1	1	1	1	1	1	1	1.28035	0.0060986	1	2.3527	0.0036212	1	1.41573	0.0291729	1	1.41159	0.0071585	1	1.18277	0.0162201	1
CHIP6_0583	STY0509	t2394		conserved hypothetical lipoprotein		Unclassified	Role category not yet assigned	516216	516785		STY0509					t2394					SPA2257	STM0465	5	4	1	1	1	1	1		1	1	1	1	3.15442	0.0031491	1	3.50543	0.0035495	1	4.20724	0.0107472	1	2.29399	0.0040554	1	2.0967	0.0056345	1
CHIP6_0600	STY0526	t2378	ybaN	putative membrane protein		Hypothetical proteins	Conserved	532562	532939		STY0526					t2378					SPA2240	STM0482	5	4	1	1	1	1	1		1	1	1	1	2.92253	0.0477078	1	2.81154	0.003532	1	2.94905	0.0061531	1	3.26689	0.0082375	1	2.90819	0.007433	1
CHIP6_0609	STY0535	t2369	gsk	inosine-guanosine kinase		Purines, pyrimidines, nucleosides, and nucleotides	Salvage of nucleosides and nucleotides	542023	543327		STY0535					t2369					SPA2231	STM0491	5	4	1	1	1	1	1		1	1	1	1	2.95019	0.0042451	1	2.84	0.0061658	1	3.56474	0.0135602	1	2.35432	0.017454	1	2.21143	0.005773	1
CHIP6_0618	STY0546	t2360		putative membrane protein		Hypothetical proteins	Conserved	554197	554649		STY0546					t2360					SPA2222	STM0500	5	5	1	1	1	1	1	1	1	1	1	1	2.62289	0.0041903	1	2.0021	0.0042527	1	2.15774	0.0165357	1	1.91727	0.0143738	1	1.95358	0.0126578	1
CHIP6_0652	STY0582	t2327	purE	phosphoribosylaminoimidazole carboxylase catalytic subunit		Purines, pyrimidines, nucleosides, and nucleotides	Purine ribonucleotide biosynthesis	590323	590832		STY0582					t2327					SPA2189	STM0534	5	5	1	1	1	1	1	1	1	1	1	1	3.65169	0.0049486	1	3.52261	0.0239	1	2.69678	0.0054174	1	4.26441	0.0079879	1	3.62785	0.0055843	1
CHIP6_0658	STY0586	t2323	ybcI	putative membrane protein		Hypothetical proteins	Conserved	593818	594366		STY0586	STY4881		1		t2323					SPA2185	STM0540	5	4	1	1	1	1	1		1	1	1	1	1.80912	0.0051548	1	2.7466	0.0035778	1	3.12047	0.0143105	1	2.93636	0.0072329	1	3.35071	0.0039556	1
CHIP6_0673	STY0606	t2305	gtrB	bactoprenol glucosyl transferase	16	Unclassified	Role category not yet assigned	608393	609319		STY0606					t2305					SPA2168	STM0558	5	4	1	1	1	1	1		1	1	1	1	2.88622	0.0041679	1	2.74144	0.005975	1	3.23186	0.0122924	1	3.21676	0.0199379	1	2.9693	0.0038486	1
CHIP6_0741	STY0676	t2240	dcuC	C4-dicarboxylate anaerobic carrier		Transport and binding proteins	Carbohydrates, organic alcohols, and acids	675155	676540		STY0676					t2240					SPA2107	STM0627	5	4	1	1	1	1	1		1	1	1	1	2.52671	0.0034872	1	2.06857	0.003637	1	3.07657	0.0107183	1	2.08199	0.0039461	1	1.82613	0.0187368	1
CHIP6_0765	STY0704	t2214	ybeL	conserved hypothetical protein		Hypothetical proteins	Conserved	701315	701788		STY0704					t2214					SPA2081	STM0653	5	2	1		1		1		1	1	1	1	3.96853	0.011674	1	4.81999	0.0035147	1	4.4181	0.006078	1	3.85932	0.0180127	1	3.53026	0.0053736	1
CHIP6_0811	STY0746	t2170	kdpB	potassium-transporting ATPase B chain		Transport and binding proteins	Cations and iron carrying compounds	746167	747876		STY0746					t2170					SPA2036	STM0705	5	4	1	1	1	1	1		1	1	1	1	3.62374	0.0055555	1	4.01293	0.0056905	1	3.84245	0.0108348	1	3.44272	0.0075314	1	3.96509	0.0039193	1
CHIP6_0837	STY0774	t2145		hypothetical protein		Hypothetical	Hypothetical	772118	772363		STY0774					t2145					SPA2012	STM0731	5	2	1		1		1		1	1	1	1	5.71301	0.0067064	1	5.0171	0.0056605	1	5.25328	0.0076286	1	4.51211	0.0040244	1	3.9871	0.0169229	1
CHIP6_0852	STY0792	t2130	tolR	tolR protein		Cellular processes	Toxin production and resistance	788911	789339		STY0792					t2130					SPA1997	STM0746	5	5	1	1	1	1	1	1	1	1	1	1	2.69859	0.0046811	1	2.04881	0.0109908	1	1.9403	0.0057953	1	1.93799	0.0109587	1	2.03054	0.0044302	1
CHIP6_0860	STY0800	t2119		probable secreted protein		Hypothetical proteins	Conserved	797102	797488		STY0800					t2119					SPA1984	STM0759	5	5	1	1	1	1	1	1	1	1	1	1	1.79507	0.0041457	1	2.97862	0.0156096	1	2.75984	0.00534	1	2.43409	0.0061412	1	2.37458	0.0038228	1
CHIP6_0928	STY0870	t2057	dps	DNA protection during starvation protein		Cellular processes	Adaptations to atypical conditions	861286	861789		STY0870					t2057					SPA1922	STM0831	5	3	1	1	1		1		1	1	1	1	4.40576	0.003374	1	5.19439	0.0067987	1	4.57388	0.007476	1	3.27147	0.0109341	1	2.66473	0.0069563	1
CHIP6_0971	STY0908	t2021	rimK	ribosomal protein S6 modification protein		Biosynthesis of cofactors, prosthetic groups, and carriers	Glutathione and analogs	900974	901876		STY0908					t2021					SPA1887	STM0875	5	5	1	1	1	1	1	1	1	1	1	1	1.80257	0.0051344	1	1.2252	0.0082986	1	2.02979	0.009173	1	1.04834	0.0177508	1	1.14349	0.0090413	1
CHIP6_1005	STY1042	t1899		putative bacteriophage protein		Energy metabolism	Biosynthesis and degradation of polysaccharides	1026467	1027081		STY1042				1	t1899				1		STM0907	5	2	1		1		1		1	1	1	1	5.41215	0.004578	1	4.27466	0.0105624	1	4.37032	0.0059333	1	2.73684	0.0077302	1	3.03071	0.0087527	1
CHIP6_1930	STY1043	t1898		putative secreted protein		Unclassified	Role category not yet assigned	1027078	1027617		STY1043					t1898						STM1869	5	2	1		1		1		1	1	1	1	7.24986	0.0040175	1	6.2517	0.0092269	1	7.16109	0.008929	1	3.48613	0.0038482	1	5.01331	0.0094933	1
CHIP6_4584	STY1050	t1891		putative bacteriophage protein		Hypothetical proteins	Conserved	1032678	1033898		STY1050	STY2037		1		t1891							5	3	1		1	1	1		1	1	1	1	5.62065	0.0039364	1	2.42379	0.00478	1	3.07616	0.00534	1	3.38375	0.0032543	1	2.74738	0.00356	1
CHIP6_4588	STY1054			putative bacteriophage protein		No Data	No Data	1035886	1036143		STY1054												5	3	1		1	1	1		1	1	1	1	4.5595	0.0024394	1	3.15419	0.0029146	1	4.15828	0.0103833	1	2.66835	0.003295	1	2.32179	0.0038486	1
CHIP7_5522	STY1072	t1868		hypothetical prophage protein		DNA metabolism	DNA replication, recombination, and repair	1048497	1050008												SPA2606		5	4	1	1	1	1	1		1	1	1	1	4.21794	0.0042527	1	3.44536	0.0074532	1	3.80977	0.0078972	1	3.84144	0.0045448	1	3.0078	0.0027124	1
CHIP6_1157	STY1091	t1850	ompA	outer membrane protein A		Cell envelope	Other	1070003	1071055		STY1091					t1850					SPA1780	STM1070	5	4	1	1	1		1	1	1	1	1	1	3.26984	0.0071287	1	3.88334	0.0109003	1	3.04414	0.0111821	1	2.85705	0.0042978	1	2.45399	0.0093275	1
CHIP6_1186	STY1131	t1820	hpaB	4-hydroxyphenylacetate 3-monooxygenase		Energy metabolism	Other	1096182	1097489		STY1131					t1820					SPA1751	STM1099	5	3	1	1	1		1		1	1	1	1	3.89982	0.0123714	1	4.1974	0.0076539	1	4.71384	0.0054855	1	2.71408	0.0042516	1	2.55677	0.004727	1
CHIP6_1189	STY1136		hpcC			Pseudogene	Pseudogene	1099596	1101061	pseudogene	STY1136										SPA1748	STM1102	5	5	1	1	1	1	1	1	1	1	1	1	1.28538	0.0273551	1	1.79812	0.0142821	1	1.9996	0.0054512	1	1.14993	0.0170354	1	2.02247	0.0087321	1
CHIP6_1236	STY1190	t1767	msyB	acidic protein MsyB; multicopy suppressor of SecY		Protein fate	Protein and peptide secretion and trafficking	1151067	1151441		STY1190					t1767					SPA1698	STM1153	5	4	1	1	1	1	1		1	1	1	1	2.8276	0.0031683	1	3.02416	0.0034638	1	2.74759	0.0095563	1	2.22903	0.0051574	1	1.81243	0.0053939	1
CHIP6_1300	STY1260	t1700		putative ROK-family protein		Unknown function	General	1215333	1216241		STY1260					t1700					SPA1630	STM1220	5	5	1	1	1	1	1	1	1	1	1	1	2.70209	0.0031301	1	1.86653	0.0036056	1	1.93565	0.0142044	1	1.43912	0.0069141	1	1.33315	0.0064924	1
CHIP6_1825	STY1288	t1673	narG	respiratory nitrate reductase 1 alpha chain		Energy metabolism	Anaerobic	1244084	1247827		STY1288					t1673					SPA1109	STM1764	5	5	1	1	1	1	1	1	1	1	1	1	2.50828	0.0034184	1	2.28142	0.0033194	1	2.27929	0.0129078	1	1.76014	0.0058578	1	1.65252	0.0037872	1
CHIP6_1822	STY1291	t1670	narI	respiratory nitrate reductase 1 gamma chain		Energy metabolism	Anaerobic	1250066	1250743		STY1291					t1670					SPA1112	STM1761	5	5	1	1	1	1	1	1	1	1	1	1	1.94085	0.0047303	1	1.38236	0.004324	1	1.37887	0.0099543	1	1.90641	0.005091	1	1.09358	0.0124998	1
CHIP6_1717	STY1420	t1552		conserved hypothetical protein		Cell envelope	Other	1371928	1372083		STY1420					t1552					SPA1237	STM1649	5	3	1		1	1	1		1	1	1	1	4.67824	0.010825	1	3.8566	0.0034143	1	3.52865	0.0089	1	5.25439	0.0219667	1	4.67046	0.0118452	1
CHIP6_1684	STY1449	t1524		conserved hypothetical protein		Hypothetical proteins	Conserved	1400355	1401161		STY1449					t1524					SPA1254	STM1615	5	5	1	1	1	1	1	1	1	1	1	1	3.06698	0.0059616	1	1.89648	0.0052384	1	2.49572	0.0059021	1	1.60625	0.0038765	1	1.59879	0.0038075	1
CHIP6_1675	STY1458	t1515		putative benzoate membrane transport protein		Transport and binding proteins	Unknown substrate	1408209	1409447		STY1458					t1515					SPA1263	STM1606	5	4	1	1	1	1	1		1	1	1	1	1.75422	0.0116455	1	2.51167	0.0042226	1	3.13589	0.0057953	1	2.62143	0.0041621	1	2.5501	0.0045935	1
CHIP6_1660	STY1475	t1500		putative acetyltransferase		Central intermediary metabolism	Other	1426703	1427218		STY1475					t1500					SPA1278	STM1590	5	4	1	1	1	1	1		1	1	1	1	3.775	0.0063146	1	3.2394	0.0084353	1	2.88412	0.005696	1	2.03562	0.0038765	1	1.33391	0.0086408	1
CHIP6_1576	STY1556	t1426	rspA	starvation sensing protein RspA		Regulatory functions	Other	1508770	1509984		STY1556				1	t1426				1	SPA1350	STM1505	5	5	1	1	1	1	1	1	1	1	1	1	2.96461	0.0030565	1	2.75041	0.0033821	1	2.86908	0.0069222	1	1.16862	0.0090781	1	1.78688	0.0050457	1
CHIP6_1567	STY1568	t1417	dmsC	putative dimethyl sulphoxide reductase subunit		Energy metabolism	Anaerobic	1518448	1519302		STY1568					t1417					SPA1358	STM1496	5	5	1	1	1	1	1	1	1	1	1	1	2.41628	0.0053292	1	1.66165	0.0052527	1	1.94735	0.0168615	1	1.14097	0.0070905	1	1.15409	0.0100282	1
CHIP6_4665	STY1636	t1352		putative bacteriophage tail fiber protein		Viral functions	General	1568099	1568677		STY1636					t1352							5	5	1	1	1	1	1	1	1	1	1	1	4.4302	0.0023726	1	1.9667	0.0028118	1	1.12615	0.0280839	1	1.34791	0.0065464	1	1.18678	0.0075325	1
CHIP6_1519	STY1677	t1313	slyB	outer membrane lipoprotein SlyB precursor		Cell envelope	Other	1605896	1606363		STY1677					t1313					SPA1408	STM1445	5	4	1	1	1	1	1		1	1	1	1	3.00948	0.0067481	1	3.20035	0.0057627	1	3.0777	0.0137314	1	3.14204	0.0111051	1	2.65803	0.0118667	1
CHIP6_1516	STY1680	t1310		putative HlyD-family protein		Cellular processes	Toxin production and resistance	1607276	1608145		STY1680					t1310					SPA1411	STM1442	5	5	1	1	1	1	1	1	1	1	1	1	2.06261	0.0208034	1	1.18224	0.0139081	1	1.61599	0.015841	1	1.43519	0.0256898	1	1.34204	0.0081473	1
CHIP6_1496	STY1701	t1287	yscR	putative type III secretion protein	2	Cellular processes	Pathogenesis	1627339	1627986		STY1701					t1287					SPA1434	STM1419	5	2	1		1		1		1	1	1	1	4.16528	0.0032556	1	4.57488	0.0093638	1	5.14719	0.0093544	1	2.24476	0.0093681	1	1.75068	0.0038486	1
CHIP6_1479	STY1718	t1270	sseE	putative pathogenicity island effector protein	2	Unclassified	Role category not yet assigned	1639257	1639673		STY1718					t1270					SPA1451	STM1402	5	4	1		1	1	1	1	1	1	1	1	4.5811	0.0032803	1	2.93758	0.0034471	1	3.15335	0.0095846	1	1.92468	0.0130495	1	1.17445	0.0055546	1
CHIP6_1471	STY1726	t1262	spiA	putative outer membrane secretory protein	2	Unclassified	Role category not yet assigned	1644774	1646267		STY1726					t1262					SPA1459	STM1394	5	4	1	1	1	1	1		1	1	1	1	3.65393	0.0030929	1	2.95094	0.0132778	1	2.72891	0.0114644	1	1.95281	0.0093912	1	1.49552	0.0060104	1
CHIP6_1451	STY1748		ynhG			Pseudogene	Pseudogene	1667459	1668459	pseudogene	STY1748										SPA1479	STM1375	5	5	1	1	1	1	1	1	1	1	1	1	2.30296	0.0041021	1	1.6557	0.0034339	1	1.88813	0.021394	1	1.50901	0.0057079	1	1.38091	0.0055744	1
CHIP6_1385	STY1805	t1187		putative exported protein		Unclassified	Role category not yet assigned	1724211	1724696		STY1805					t1187					SPA1536	STM1308	5	4	1	1	1		1	1	1	1	1	1	2.21634	0.0033308	1	3.08233	0.0052818	1	2.67948	0.0120859	1	2.29989	0.0049271	1	2.35969	0.0037229	1
CHIP6_1379	STY1812	t1181	xthA	exodeoxyribonuclease III		DNA metabolism	DNA replication, recombination, and repair	1731505	1732311		STY1812					t1181					SPA1542	STM1302	5	5	1	1	1	1	1	1	1	1	1	1	2.53866	0.0041238	1	2.77299	0.0050851	1	2.73811	0.0053707	1	1.73757	0.0193448	1	1.16341	0.0103108	1
CHIP6_1363	STY1830	t1165		putative outer membrane protein		Hypothetical proteins	Conserved	1748312	1749058		STY1830					t1165					SPA1558	STM1286	5	5	1	1	1	1	1	1	1	1	1	1	3.29701	0.0036739	1	2.5629	0.0034738	1	2.56694	0.0240918	1	1.48894	0.0071891	1	1.20156	0.0092179	1
CHIP6_1334	STY1863	t1134		putative inner membrane transport protein		Cell envelope	Other	1771432	1772244		STY1863					t1134					SPA1589	STM1257	5	5	1	1	1	1	1	1	1	1	1	1	3.40126	0.0031207	1	2.63042	0.0039833	1	2.7677	0.0169909	1	1.72756	0.0063409	1	1.44279	0.0116934	1
CHIP6_1854	STY1919		appC	cytochrome bd-II oxidase subunit I (pseudogene)		Energy metabolism	Electron transport	1811995	1813539	pseudogene	STY1919										SPA1081	STM1792	5	4	1	1	1		1	1	1	1	1	1	4.10908	0.0029862	1	4.57812	0.0046863	1	4.39045	0.0117825	1	4.44115	0.0059909	1	3.74198	0.005696	1
CHIP6_1858	STY1924		treA			Pseudogene	Pseudogene	1816673	1818385	pseudogene	STY1924										SPA1077	STM1796	5	5	1	1	1	1	1	1	1	1	1	1	-1.869	0.0029523	1	-1.79998	0.0044396	1	-1.93147	0.0056316	1	-1.5463	0.0088777	1	-1.69623	0.015988	1
CHIP6_1976	STY2124	t0962	cheZ	chemotaxis protein CheZ		Cellular processes	Chemotaxis and motility	1976588	1977232		STY2124					t0962					SPA0953	STM1915	5	5	1	1	1	1	1	1	1	1	1	1	2.0017	0.0036299	1	1.88219	0.0043098	1	1.98338	0.0224626	1	1.97475	0.0038203	1	1.20118	0.0102906	1
CHIP6_2006	STY2159	t0925		putative ABC-transport ATP-binding protein		Transport and binding proteins	Amino acids, peptides and amines	2004839	2005591		STY2159					t0925					SPA0918	STM1951	5	5	1	1	1	1	1	1	1	1	1	1	1.67297	0.0065024	1	3.06265	0.0033757	1	3.16835	0.0058712	1	3.45057	0.0041841	1	2.27966	0.0059716	1
CHIP6_2019	STY2173	t0912	yedE	putative membrane protein		Cell envelope	Other	2017348	2018613		STY2173					t0912					SPA0905	STM1965	5	3	1	1	1		1		1	1	1	1	3.62506	0.0078727	1	3.72648	0.0033567	1	3.85908	0.0054174	1	2.27776	0.0040763	1	1.7083	0.0162862	1
CHIP6_2025	STY2180	t0905	fliI	flagellum-specific ATP synthase		Cellular processes	Chemotaxis and motility	2023515	2024885		STY2180					t0905					SPA0898	STM1972	5	5	1	1	1	1	1	1	1	1	1	1	2.02095	0.0142434	1	1.97964	0.003338	1	3.06464	0.0051559	1	2.88484	0.0037928	1	2.16662	0.0040686	1
CHIP6_2071	STY2232	t0847	cbiH	precorrin-3 C17-methyltransferase		Biosynthesis of cofactors, prosthetic groups, and carriers	Other	2062727	2063452		STY2232					t0847					SPA0844	STM2027	5	5	1	1	1	1	1	1	1	1	1	1	3.03228	0.0030655	1	3.06324	0.0033194	1	2.57819	0.0112704	1	2.61156	0.0056085	1	2.44851	0.009901	1
CHIP6_2115	STY2280	t0802	hisG	ATP phosphoribosyltransferase		Amino acid biosynthesis	Histidine family	2106396	2107295		STY2280					t0802					SPA0800	STM2071	5	5	1	1	1	1	1	1	1	1	1	1	1.0926	0.0099229	1	1.67301	0.005975	1	1.77473	0.0168319	1	1.05833	0.009226	1	1.2838	0.0121407	1
CHIP6_2117	STY2282	t0800	hisC	histidinol-phosphate aminotransferase (imidazole)		Amino acid biosynthesis	Histidine family	2108699	2109778		STY2282					t0800					SPA0798	STM2073	5	5	1	1	1	1	1	1	1	1	1	1	2.26839	0.0117995	1	2.29445	0.0033011	1	1.78894	0.0098	1	2.39551	0.0165613	1	1.96654	0.01424	1
CHIP6_2175	STY2343	t0742	baeS	putative two-component system sensor kinase		Regulatory functions	Other	2181100	2182503		STY2343					t0742					SPA0735	STM2130	5	5	1	1	1	1	1	1	1	1	1	1	3.27659	0.0062927	1	1.6542	0.0064887	1	2.17552	0.0098082	1	1.1894	0.0056412	1	1.15466	0.009473	1
CHIP6_2292	STY2482	t0608	napB	cytochrome c-type protein NapB precursor		Energy metabolism	Electron transport	2311246	2311695		STY2482					t0608					SPA0608	STM2256	5	3	1	1	1		1		1	1	1	1	3.85433	0.0070855	1	3.9166	0.0046098	1	3.82448	0.0097797	1	4.4215	0.0050692	1	3.35511	0.0078516	1
CHIP6_2301	STY2491	t0599	ada	ADA regulatory protein		DNA metabolism	DNA replication, recombination, and repair	2320085	2321146		STY2491					t0599					SPA0599	STM2265	5	5	1	1	1	1	1	1	1	1	1	1	2.59119	0.0093118	1	3.37136	0.0034143	1	3.00858	0.0077875	1	2.51246	0.0049736	1	1.77581	0.0055155	1
CHIP6_2334	STY2527	t0566		putative lipopolysaccharide biosynthesis protein		Cell envelope	Biosynthesis and degradation of murein sacculus and peptidoglycan	2361544	2362701		STY2527					t0566					SPA0566	STM2297	5	5	1	1	1	1	1	1	1	1	1	1	1.00422	0.0141466	1	1.51027	0.004193	1	1.47004	0.0066159	1	1.96376	0.0037127	1	1.25652	0.014769	1
CHIP6_2357	STY2550	t0544	nuoJ	NADH dehydrogenase I chain J		Energy metabolism	Electron transport	2384823	2385377		STY2550					t0544					SPA0544	STM2320	5	5	1	1	1	1	1	1	1	1	1	1	4.39976	0.0072167	1	3.59348	0.00725	1	3.16494	0.010661	1	2.32877	0.0127292	1	2.34684	0.0035306	1
CHIP6_2390	STY2584	t0510	hisJ	histidine-binding periplasmic protein		Transport and binding proteins	Amino acids, peptides and amines	2419511	2420293		STY2584					t0510					SPA0510	STM2354	5	3	1	1	1		1		1	1	1	1	2.40962	0.0036083	1	3.48952	0.0042818	1	3.33853	0.005384	1	1.88382	0.0257668	1	1.46451	0.0349283	1
CHIP6_2391	STY2585	t0509	argT	lysine-arginine-ornithine-binding periplasmic protein precursor		Transport and binding proteins	Amino acids, peptides and amines	2420531	2421313		STY2585					t0509					SPA0509	STM2355	5	4	1	1	1	1	1		1	1	1	1	3.78963	0.0092869	1	3.21703	0.003954	1	3.16801	0.0051066	1	2.25818	0.0128906	1	2.47683	0.0035016	1
CHIP6_2400	STY2595	t0500	dedD	DedD protein		Unknown function	General	2431710	2432384		STY2595					t0500					SPA0500	STM2364	5	5	1	1	1	1	1	1	1	1	1	1	3.60393	0.0035347	1	2.83389	0.0074687	1	1.69102	0.0191207	1	1.55686	0.0046362	1	1.64741	0.0062106	1
CHIP6_2442	STY2649	t0449	mntH	manganese transport protein MntH		Unclassified	Role category not yet assigned	2484329	2485570		STY2649					t0449					SPA0452	STM2408	5	5	1	1	1	1	1	1	1	1	1	1	2.59171	0.0089913	1	2.82903	0.0031726	1	2.7525	0.0122046	1	1.22708	0.0126163	1	1.11786	0.0075745	1
CHIP6_2468	STY2679	t0416	cysW	sulphate transport system permease protein CysW		Unclassified	Role category not yet assigned	2513933	2514808		STY2679					t0416					SPA0424	STM2442	5	1	1	1	1		1		1		1		4.11674	0.0061857	1	6.19643	0.003824	1	5.1627	0.02492	1	5.97122	0.0135903	1	6.5613	0.0038486	1
CHIP6_2474	STY2685	t0410		conserved hypothetical protein		Hypothetical proteins	Conserved	2519474	2519923		STY2685					t0410					SPA0418	STM2448	5	2	1		1		1		1	1	1	1	4.46449	0.0028549	1	4.95925	0.004193	1	5.08411	0.0053021	1	4.45548	0.0039939	1	4.06212	0.0034452	1
CHIP6_2484	STY2695	t0400	eutB	ethanolamine ammonia-lyase heavy chain		Fatty acid and phospholipid metabolism	Biosynthesis	2527466	2528827		STY2695					t0400					SPA0410	STM2458	5	5	1	1	1	1	1	1	1	1	1	1	3.3244	0.003464	1	2.62708	0.0044123	1	2.06938	0.0061279	1	1.56575	0.0193137	1	2.03635	0.0050062	1
CHIP6_2485	STY2696	t0399	eutA	putative ethanolamine utilization protein EutA		Fatty acid and phospholipid metabolism	Degradation	2528839	2530242		STY2696					t0399					SPA0409	STM2459	5	2	1		1		1		1	1	1	1	4.36276	0.006928	1	4.19247	0.0031447	1	5.16249	0.0123793	1	4.15179	0.004859	1	4.25053	0.006781	1
CHIP6_2498	STY2710	t0386	talA	transaldolase A		Energy metabolism	Pentose phosphate pathway	2542737	2543687		STY2710					t0386					SPA0396	STM2473	5	4	1	1	1	1	1		1	1	1	1	2.73846	0.0032679	1	2.32752	0.0031174	1	2.43428	0.0165049	1	1.18186	0.0312339	1	1.15585	0.009553	1
CHIP6_2539	STY2761	t0340	sinI	putative exported protein		Purines, pyrimidines, nucleosides, and nucleotides	Purine ribonucleotide biosynthesis	2611836	2612801		STY2761					t0340					SPA0351	STM2516	5	4	1	1	1	1	1		1	1	1	1	3.06836	0.003587	1	3.41772	0.0038088	1	3.39393	0.0055378	1	3.20597	0.0036867	1	3.18642	0.0037973	1
CHIP6_2554	STY2777	t0325	pbpC	penicillin-binding protein 1C		Cellular processes	Toxin production and resistance	2629668	2631983		STY2777					t0325					SPA0336	STM2531	5	5	1	1	1	1	1	1	1	1	1	1	2.87892	0.0032074	1	3.45357	0.0030641	1	2.96626	0.0050242	1	2.46941	0.0085032	1	2.30288	0.0141035	1
CHIP6_2577	STY2800	t0303	csiE	stationary phase inducible protein CsiE		Unknown function	General	2655185	2656462		STY2800					t0303					SPA0313	STM2553	5	5	1	1	1	1	1	1	1	1	1	1	-1.58042	0.0207193	1	-1.5518	0.003265	1	-1.97541	0.0122102	1	-1.67154	0.0048367	1	-1.90601	0.0081069	1
CHIP6_2596	STY2818	t0285	yfhH	putative transcriptional regulator		Regulatory functions	DNA interactions	2681675	2682523		STY2818					t0285					SPA0293	STM2572	5	5	1	1	1	1	1	1	1	1	1	1	1.31284	0.0077814	1	1.09937	0.010882	1	1.439	0.0111535	1	1.16949	0.0048146	1	1.1468	0.0080869	1
CHIP6_2655	STY2834	t0269	nadB	L-aspartate oxidase (quinolinate synthetase B).		Biosynthesis of cofactors, prosthetic groups, and carriers	Pyridine nucleotides	2696031	2697653		STY2834					t0269					SPA0277	STM2641	5	5	1	1	1	1	1	1	1	1	1	1	2.48772	0.0136225	1	2.90557	0.003274	1	2.8354	0.0055072	1	2.61163	0.0099943	1	2.78009	0.0036051	1
CHIP6_2809	STY2932	t2704	nrdE	ribonucleoside-diphosphate reductase 2 alpha chain		Purines, pyrimidines, nucleosides, and nucleotides	2'-Deoxyribonucleotide metabolism	2805378	2807522		STY2932					t2704					SPA2665	STM2807	5	4	1	1	1	1	1		1	1	1	1	2.55829	0.0049285	1	2.72997	0.0039833	1	3.6825	0.0144145	1	2.47147	0.009055	1	2.64195	0.015846	1
CHIP6_2821	STY2945	t2716		putative membrane protein		Hypothetical proteins	Conserved	2821463	2821888		STY2945					t2716					SPA2678	STM2819	5	2	1		1		1		1	1	1	1	4.60667	0.0029862	1	3.46195	0.0032124	1	3.78307	0.0093263	1	2.94583	0.0038019	1	2.14738	0.00356	1
CHIP6_2827	STY2951	t2731	ygaD	conserved hypothetical protein		Unclassified	Role category not yet assigned	2828899	2829396		STY2951					t2731					SPA2688	STM2830	5	3	1	1	1		1		1	1	1	1	3.33362	0.0041238	1	4.01086	0.0063329	1	3.92726	0.0097231	1	3.33841	0.0037657	1	2.92159	0.00356	1
CHIP6_2855	STY2979	t2759	hypD	hydrogenase isoenzymes formation protein HypD		Protein fate	Protein folding and stabilization	2854249	2855370		STY2979					t2759					SPA2715	STM2857	5	5	1	1	1	1	1	1	1	1	1	1	2.18893	0.0126334	1	2.39642	0.0032081	1	1.82007	0.0121768	1	1.58762	0.008351	1	1.32859	0.0134515	1
CHIP6_2865	STY2988	t2769	sprA	possible AraC-family transcriptional regulator	1	Unclassified	Role category not yet assigned	2864110	2864997		STY2988					t2769					SPA2725	STM2867	5	3	1		1	1	1		1	1	1	1	5.36129	0.0048887	1	3.64795	0.0031867	1	2.85925	0.0121831	1	3.39597	0.0043213	1	2.32792	0.0139653	1
CHIP6_2909	STY3039	t2815		conserved hypothetical protein		Hypothetical proteins	Conserved	2907509	2908459		STY3039					t2815					SPA2771	STM2914	5	5	1	1	1	1	1	1	1	1	1	1	2.84482	0.011202	1	3.41319	0.0030381	1	2.20413	0.0065293	1	1.08377	0.0169554	1	1.40628	0.0073522	1
CHIP6_2924	STY3054	t2830	ygbB	2C-methyl-D-erythritol 2,4-cyclodiphosphate synthase		Biosynthesis of cofactors, prosthetic groups, and carriers	Other	2919837	2920316		STY3054					t2830					SPA2785	STM2929	5	5	1	1	1	1	1	1	1	1	1	1	1.16855	0.01297	1	2.0495	0.005587	1	1.70255	0.007523	1	3.31283	0.0196118	1	2.80978	0.0061913	1
CHIP6_2927	STY3057	t2833	ygbE	conserved hypothetical protein		Hypothetical proteins	Conserved	2921547	2921903		STY3057					t2833					SPA2788	STM2932	5	5	1	1	1	1	1	1	1	1	1	1	3.44066	0.0027935	1	2.27419	0.0033349	1	2.98351	0.0092985	1	3.4548	0.0096204	1	2.16155	0.0165822	1
CHIP6_4796	STY3088	t2859	steD	fimbrial subunit		Cell envelope	Other	2953143	2953649		STY3088					t2859					SPA2815		5	5	1	1	1	1	1	1	1	1	1	1	1.36291	0.007759	1	1.17211	0.0094284	1	1.6714	0.0110967	1	2.3405	0.0031381	1	1.777	0.002848	1
CHIP6_3020	STY3174	t2937		hypothetical protein		No Data	No Data	3043600	3044676		STY3174					t2937					SPA2894	STM3026	5	5	1	1	1	1	1	1	1	1	1	1	2.47878	0.0078952	1	1.29881	0.0077724	1	1.18262	0.0107921	1	1.44064	0.00659	1	1.18458	0.0073322	1
CHIP6_3062	STY3229	t2990		conserved hypothetical protein		Hypothetical proteins	Conserved	3096533	3096958		STY3229					t2990					SPA2942	STM3071	5	3	1	1	1		1		1	1	1	1	3.89497	0.0029356	1	4.26586	0.003918	1	4.83738	0.0050175	1	2.89984	0.0155059	1	3.2412	0.0091161	1
CHIP6_3084	STY3247	t3006		conserved hypothetical protein		Hypothetical proteins	Conserved	3111874	3112605		STY3247					t3006					SPA2957	STM3094	5	5	1	1	1	1	1	1	1	1	1	1	3.22014	0.0027347	1	1.68504	0.016412	1	2.30709	0.004984	1	1.76055	0.0192826	1	1.81907	0.0142174	1
CHIP6_3232	STY3427	t3164	tdcB	catabolic threonine dehydratase		Amino acid biosynthesis	Pyruvate family	3268890	3269879		STY3427					t3164					SPA3113	STM3244	5	5	1	1	1	1	1	1	1	1	1	1	2.60666	0.0113049	1	1.79679	0.0055581	1	2.09234	0.0122961	1	1.43136	0.0050477	1	1.18631	0.0076677	1
CHIP6_3260	STY3456	t3193		conserved hypothetical protein		Cellular processes	Toxin production and resistance	3296699	3297223		STY3456					t3193					SPA3142	STM3273	5	5	1	1	1	1	1	1	1	1	1	1	2.60546	0.004291	1	2.42664	0.0108454	1	1.6032	0.0087512	1	1.35146	0.0426502	1	1.18585	0.0161485	1
CHIP6_3306	STY3501	t3239	ptsN	nitrogen regulatory IIA protein		Regulatory functions	Other	3340797	3341288		STY3501					t3239					SPA3189	STM3322	5	5	1	1	1	1	1	1	1	1	1	1	3.12045	0.0027062	1	2.67849	0.003749	1	2.05882	0.0064727	1	1.13672	0.0256945	1	1.22811	0.0202327	1
CHIP6_3325	STY3521	t3257		putative GntR-family transcriptional regulator		Regulatory functions	Other	3363658	3364449		STY3521					t3257					SPA3208	STM3340	5	5	1	1	1	1	1	1	1	1	1	1	1.83825	0.0038704	1	1.80809	0.0206524	1	1.34441	0.008722	1	1.10677	0.0190117	1	1.44527	0.0161247	1
CHIP6_3337	STY3536	t3271		possible membrane transport protein		Transport and binding proteins	Unknown substrate	3377394	3378746		STY3536					t3271					SPA3223	STM3356	5	5	1	1	1	1	1	1	1	1	1	1	2.1995	0.0038489	1	2.19082	0.0031447	1	2.0858	0.0122691	1	2.6902	0.0036275	1	1.00006	0.0085577	1
CHIP6_3904	STY3610	t3348	xerC	integrase/recombinase		Mobile and extrachromosomal element functions	Prophage functions	3464804	3465706		STY3610					t3348					SPA3790	STM3949	5	5	1	1	1	1	1	1	1	1	1	1	1.49565	0.007064	1	2.94714	0.0030839	1	2.8837	0.0086356	1	2.99491	0.0057934	1	1.99274	0.0052353	1
CHIP6_4102	STY3721	t3467	thiC	thiamine biosynthesis protein		Biosynthesis of cofactors, prosthetic groups, and carriers	Other	3570148	3572043		STY3721				1	t3467				1	SPA4001	STM4164	5	5	1	1	1	1	1	1	1	1	1	1	2.75662	0.0029862	1	2.41025	0.0029146	1	1.95411	0.005447	1	2.09605	0.004457	1	2.11352	0.0036513	1
CHIP6_4103	STY3721	t3467	thiC	thiamine biosynthesis protein		Biosynthesis of cofactors, prosthetic groups, and carriers	Other	3570148	3572043		STY3721				1	t3467				1	SPA4001	STM4164	5	5	1	1	1	1	1	1	1	1	1	1	2.70745	0.0026242	1	2.48456	0.003471	1	2.64484	0.0101576	1	2.12403	0.0040974	1	2.56451	0.003331	1
CHIP6_4043	STY3778	t3526	hslV	heat shock protein		Protein fate	Degradation of proteins, peptides, and glycopeptides	3644410	3644940		STY3778					t3526					SPA3935	STM4092	5	2	1		1		1		1	1	1	1	4.95387	0.0028628	1	4.57882	0.0030446	1	4.77021	0.0186476	1	3.62076	0.0099707	1	2.61619	0.0146165	1
CHIP6_4039	STY3782	t3530	yiiU	conserved hypothetical protein		Hypothetical proteins	Conserved	3648077	3648316		STY3782					t3530					SPA3931	STM4088	5	3	1		1	1	1		1	1	1	1	4.17181	0.0117424	1	3.4471	0.0092944	1	3.71077	0.0062584	1	3.90695	0.0034914	1	3.69342	0.0033506	1
CHIP6_4032	STY3789	t3537	tpiA	triosephosphate isomerase		Energy metabolism	Glycolysis/gluconeogenesis	3654396	3655163		STY3789					t3537					SPA3924	STM4081	5	5	1	1	1	1	1	1	1	1	1	1	2.99042	0.0046908	1	2.41862	0.0031867	1	2.19639	0.0125132	1	1.89193	0.0140685	1	1.50226	0.0052161	1
CHIP6_3852	STY3895	t3636	rbsC	high affinity ribose transport protein		Transport and binding proteins	Carbohydrates, organic alcohols, and acids	3754641	3755606		STY3895					t3636					SPA3722	STM3883	5	4	1	1	1	1	1		1	1	1	1	2.25879	0.0033523	1	2.63441	0.003274	1	2.87944	0.00623	1	2.70549	0.0069368	1	2.53785	0.0045568	1
CHIP6_3846	STY3901	t3642	asnA	asparagine synthetase A		Amino acid biosynthesis	Aspartate family	3762923	3763915		STY3901					t3642					SPA3716	STM3877	5	5	1	1	1	1	1	1	1	1	1	1	1.94759	0.0119876	1	2.30045	0.0031447	1	1.97862	0.0084762	1	1.04329	0.0198117	1	1.01351	0.0160332	1
CHIP6_3829	STY3917	t3658	glmS	glucosamine--fructose-6-phosphate aminotransferase		Central intermediary metabolism	Amino sugars	3778356	3780185		STY3917					t3658					SPA3700	STM3861	5	4	1	1	1	1	1		1	1	1	1	3.20938	0.0025223	1	3.72672	0.0033194	1	3.07544	0.0139006	1	3.25672	0.0088093	1	2.77177	0.0124569	1
CHIP6_3792	STY3955	t3695	torC			Pseudogene	Pseudogene	3824187	3825372	pseudogene	STY3955					t3695					SPA3673	STM3823	5	5	1	1	1	1	1	1	1	1	1	1	3.1824	0.0025471	1	2.98176	0.0031039	1	2.58016	0.0055791	1	1.5206	0.0288587	1	2.53802	0.0033905	1
CHIP6_3726	STY4044	t3770		putative glycosyl hydrolase		Central intermediary metabolism	Other	3902226	3904544		STY4044					t3770					SPA3600	STM3749	5	2	1		1		1		1	1	1	1	4.79156	0.0048111	1	4.63695	0.0029628	1	4.54637	0.0121492	1	3.99919	0.0037657	1	3.87132	0.0031644	1
CHIP6_3720	STY4049	t3775	trmH	tRNA (guanosine-2-O)-methyltransferase		Protein synthesis	tRNA and rRNA base modification	3911423	3912112		STY4049					t3775					SPA3595	STM3743	5	5	1	1	1	1	1	1	1	1	1	1	2.38754	0.0028867	1	1.76238	0.0041207	1	1.89977	0.0057214	1	1.15475	0.0110561	1	1.45117	0.0075145	1
CHIP6_3662	STY4111	t3834	mtlA	mannitol-specific enzyme II of phosphotransferase system		Transport and binding proteins	Carbohydrates, organic alcohols, and acids	3970915	3972831		STY4111					t3834					SPA3536	STM3685	5	5	1	1	1	1	1	1	1	1	1	1	3.39362	0.0057099	1	3.11932	0.0056905	1	2.55494	0.0169317	1	2.3404	0.0035864	1	1.36063	0.0076286	1
CHIP6_3651	STY4122	t3845	lyxK	putative L-xylulose kinase		Energy metabolism	Sugars	3985635	3987131		STY4122					t3845					SPA3525	STM3674	5	5	1	1	1	1	1	1	1	1	1	1	2.0996	0.003028	1	1.89546	0.0031614	1	1.94103	0.0052228	1	2.02802	0.0035304	1	1.75047	0.0090005	1
CHIP6_3626	STY4154	t3871		putative DNA-binding protein		Hypothetical proteins	Conserved	4013051	4013458		STY4154					t3871					SPA3500	STM3648	5	5	1	1	1	1	1	1	1	1	1	1	3.24338	0.041861	1	1.65006	0.003289	1	1.43439	0.0104395	1	1.54977	0.0045448	1	1.43117	0.0076481	1
CHIP6_3594	STY4182	t3899	yhjN	putative polysaccharide biosynthesis protein subunit B		Energy metabolism	Biosynthesis and degradation of polysaccharides	4042585	4044885		STY4182					t3899					SPA3474	STM3618	5	2	1		1		1		1	1	1	1	4.0969	0.0026242	1	3.75996	0.0177344	1	4.77307	0.0062872	1	2.14124	0.0062549	1	2.09727	0.018617	1
CHIP6_3588	STY4191	t3905	kdgK	2-dehydro-3-deoxygluconokinase		Energy metabolism	Entner-Doudoroff	4054908	4055837		STY4191					t3905					SPA3468	STM3612	5	5	1	1	1	1	1	1	1	1	1	1	1.53671	0.0223885	1	1.91103	0.0034854	1	1.81403	0.0278476	1	2.00147	0.0060331	1	1.88845	0.0034521	1
CHIP6_3536	STY4250	t3960	livM	high-affinity branched-chain amino acid transport system permease protein		Transport and binding proteins	Amino acids, peptides and amines	4114588	4115865		STY4250					t3960					SPA3413	STM3562	5	5	1	1	1	1	1	1	1	1	1	1	2.81589	0.0078727	1	2.17489	0.0054173	1	2.38654	0.0085051	1	1.2203	0.0090091	1	1.6103	0.026579	1
CHIP6_3489	STY4284	t3994	gntT	high-affinity gluconate transporter		Transport and binding proteins	Carbohydrates, organic alcohols, and acids	4158873	4160189		STY4284					t3994					SPA3377	STM3512	5	5	1	1	1	1	1	1	1	1	1	1	1.93785	0.002651	1	1.65076	0.0201547	1	1.70863	0.0049347	1	1.62023	0.0037022	1	1.28293	0.0305736	1
CHIP6_3484	STY4288	t3998		conserved hypothetical protein		Hypothetical proteins	Conserved	4162727	4163653		STY4288					t3998					SPA3373	STM3508	5	5	1	1	1	1	1	1	1	1	1	1	3.26952	0.0050941	1	1.86382	0.0035	1	1.33462	0.0068141	1	1.35932	0.0178227	1	1.47205	0.0168984	1
CHIP7_5464	STY4318		bigA			Pseudogene	Pseudogene	4194856	4200464	pseudogene	STY4318											STM3478	5	4	1		1	1	1	1	1	1	1	1	5.08023	0.0060559	1	3.01117	0.0068942	1	4.16345	0.0049184	1	2.10235	0.0192517	1	2.74761	0.0027385	1
CHIP6_3424	STY4351	t4058	rpsG	30S ribosomal subunit protein S7		Protein synthesis	Ribosomal proteins: synthesis and modification	4227264	4227734		STY4351					t4058					SPA3313	STM3447	5	5	1	1	1	1	1	1	1	1	1	1	3.30125	0.0072382	1	3.15109	0.0029875	1	2.56538	0.0059333	1	3.06256	0.0038765	1	2.87298	0.0032364	1
CHIP6_3410	STY4365	t4072	rplP	50S ribosomal subunit protein L16		Protein synthesis	Ribosomal proteins: synthesis and modification	4237073	4237483		STY4365					t4072					SPA3299	STM3433	5	4	1	1	1		1	1	1	1	1	1	4.05084	0.0039166	1	4.10548	0.0035672	1	3.14082	0.0090894	1	3.67172	0.0086483	1	2.37583	0.0109129	1
CHIP6_3403	STY4372	t4079	rpsH	30S ribosomal subunit protein S8		Protein synthesis	Ribosomal proteins: synthesis and modification	4239696	4240088		STY4372					t4079					SPA3292	STM3426	5	2	1		1		1		1	1	1	1	5.45665	0.0129402	1	4.57332	0.0036769	1	4.93148	0.0048672	1	4.25036	0.0082375	1	3.52528	0.0034732	1
CHIP6_3402	STY4373	t4080	rplF	50S ribosomal subunit protein L6		Protein synthesis	Ribosomal proteins: synthesis and modification	4240101	4240634		STY4373					t4080					SPA3291	STM3425	5	2	1		1		1		1	1	1	1	5.83417	0.0064803	1	5.03743	0.0043455	1	5.48095	0.0050343	1	3.44797	0.0087867	1	2.9897	0.0033116	1
CHIP6_3394	STY4381	t4088	rpsK	30S ribosomal subunit protein S11		Protein synthesis	Ribosomal proteins: synthesis and modification	4244143	4244532		STY4381					t4088					SPA3283	STM3417	5	2	1		1		1		1	1	1	1	5.24783	0.0054125	1	4.28677	0.005975	1	4.16359	0.0052542	1	4.16227	0.0039939	1	3.59325	0.0033506	1
CHIP6_4183	STY4443	t4153	alr	alanine racemase		Cell envelope	Biosynthesis and degradation of murein sacculus and peptidoglycan	4313162	4314241		STY4443					t4153					SPA4064	STM4247	5	5	1	1	1	1	1	1	1	1	1	1	1.90045	0.0067656	1	1.8158	0.0061714	1	2.60126	0.0106043	1	1.87376	0.0035147	1	1.23179	0.0150239	1
CHIP6_4208	STY4470	t4178		putative membrane protein		Cell envelope	Other	4355905	4356594		STY4470					t4178					SPA4089	STM4272	5	5	1	1	1	1	1	1	1	1	1	1	1.39717	0.0070428	1	2.35405	0.0051816	1	2.28281	0.0122157	1	1.53448	0.0040763	1	1.04911	0.0211033	1
CHIP6_4216	STY4478	t4186	nrfD	cytochrome c-type biogenesis protein		Energy metabolism	Anaerobic	4364001	4364957		STY4478					t4186					SPA4097	STM4280	5	3	1	1	1		1		1	1	1	1	3.90109	0.0052886	1	3.9209	0.0032591	1	4.74482	0.0054971	1	3.51529	0.0059909	1	3.21959	0.0063952	1
CHIP6_4243	STY4508	t4214	dmsC	putative dimethyl sulfoxide reductase subunit C		Energy metabolism	Anaerobic	4400057	4400830		STY4508					t4214					SPA4125	STM4307	5	5	1	1	1	1	1	1	1	1	1	1	1.80174	0.0038066	1	1.63101	0.004993	1	1.61837	0.0063897	1	2.39541	0.0125397	1	1.14045	0.0056211	1
CHIP6_4896	STY4539	t4239	pilL	putative exported protein	7	Cell envelope	Other	4423868	4425112		STY4539					t4239							5	4	1		1	1	1	1	1	1	1	1	5.6125	0.0046714	1	3.56683	0.0027159	1	4.48247	0.0055378	1	1.2791	0.0097281	1	1.80792	0.0168496	1
CHIP6_4899	STY4543	t4243	pilO	putative pilus assembly protein	7	Cell envelope	Surface structures	4427237	4428532		STY4543					t4243							5	2	1		1		1		1	1	1	1	6.81922	0.0060772	1	5.90603	0.0079187	1	6.81612	0.0089	1	4.81256	0.0036011	1	2.48195	0.0030085	1
CHIP6_4949	STY4599	t4293		hypothetical protein	7	Hypothetical	Hypothetical	4473973	4474350		STY4599					t4293					SPA2554		5	4	1		1	1	1	1	1	1	1	1	5.89874	0.0036083	1	2.05481	0.0040101	1	2.85497	0.0132941	1	1.88383	0.0122795	1	1.1911	0.0093525	1
CHIP6_2705	STY4606	t4300		probable major tail tube protein	7	Mobile and extrachromosomal element functions	Prophage functions	4479569	4480084		STY4606					t4300					SPA2561	STM2700	5	5	1	1	1	1	1	1	1	1	1	1	4.34246	0.00433	1	2.24697	0.0032473	1	3.26182	0.0119639	1	1.84011	0.0038765	1	1.68149	0.0033638	1
CHIP6_2740	STY4642	t4335	cII	phage regulatory protein	7	Regulatory functions	Other	4504708	4505217		STY4642				1	t4335				1	SPA2597	STM2736	5	3	1		1	1	1		1	1	1	1	5.36437	0.0031491	1	3.05516	0.0082495	1	4.34034	0.0135324	1	3.57622	0.0070238	1	2.65473	0.0033375	1
CHIP6_4317	STY4739	t4434	sgaT	putative transport protein SgaT		Cell envelope	Other	4600742	4602172		STY4739					t4434					SPA4200	STM4383.S	5	4	1	1	1	1	1		1	1	1	1	3.99926	0.0092128	1	3.02336	0.0028452	1	3.18963	0.0047557	1	3.28385	0.0033795	1	2.84332	0.0075706	1
CHIP6_4323	STY4745	t4440	yjfY	conserved hypothetical protein		Hypothetical proteins	Conserved	4605311	4605586		STY4745					t4440					SPA4206	STM4389	5	5	1	1	1	1	1	1	1	1	1	1	3.03158	0.0105235	1	2.21283	0.0030641	1	1.99461	0.0288621	1	2.32231	0.0036409	1	1.54361	0.003596	1
CHIP6_4371	STY4781	t4476		hypothetical protein		Hypothetical proteins	Conserved	4640729	4641031		STY4781					t4476					SPA4242	STM4442	5	4	1	1	1	1	1		1	1	1	1	2.20212	0.0025471	1	3.03362	0.0040785	1	2.87067	0.011125	1	2.14365	0.0218331	1	1.82648	0.0188039	1
CHIP6_4387	STY4798	t4493	yjgF	conserved hypothetical protein		Transcription	Degradation of RNA	4659111	4659497		STY4798					t4493					SPA4259	STM4458	5	5	1	1	1	1	1	1	1	1	1	1	2.84537	0.0054526	1	2.41395	0.0034566	1	2.41202	0.0051917	1	2.7606	0.0054709	1	3.35914	0.0030734	1
CHIP6_4388	STY4799	t4494	pyrI	aspartate carbamoyltransferase regulatory subunit		Purines, pyrimidines, nucleosides, and nucleotides	Pyrimidine ribonucleotide biosynthesis	4659574	4660035		STY4799					t4494					SPA4260	STM4459	5	2	1		1		1		1	1	1	1	5.55693	0.0062281	1	4.04898	0.0072349	1	3.89997	0.0047197	1	3.14664	0.0069368	1	2.5608	0.0033116	1
CHIP6_4489	STY4915	t4607		conserved hypothetical protein		DNA metabolism	Degradation of DNA	4774545	4775318		STY4915					t4607					SPA4378	STM4564	5	5	1	1	1	1	1	1	1	1	1	1	2.21525	0.0032475	1	2.74463	0.0030253	1	2.73415	0.0118805	1	2.16423	0.0034458	1	1.96973	0.0035779	1
CHIP6_4503	STY4925	t4617	serB	putative phosphoserine phosphatase		Amino acid biosynthesis	Serine family	4785018	4785986		STY4925					t4617					SPA4388	STM4578	5	5	1	1	1	1	1	1	1	1	1	1	1.59034	0.0048496	1	1.5074	0.0049792	1	2.09842	0.0090618	1	1.44975	0.0071674	1	1.88362	0.0042417	1
CHIP6_4504	STY4926	t4618	radA	putative DNA repair protein		DNA metabolism	DNA replication, recombination, and repair	4786070	4787452		STY4926					t4618					SPA4389	STM4579	5	3	1	1	1		1		1	1	1	1	3.24359	0.0024743	1	3.71818	0.0029875	1	4.21704	0.0140394	1	3.21575	0.0110317	1	3.16289	0.0074555	1
CHIP6_4523	STY4947	t4637	arcA	global response regulator		Regulatory functions	Other	4806975	4807691		STY4947					t4637					SPA4408	STM4598	5	5	1	1	1	1	1	1	1	1	1	1	3.3765	0.0078282	1	2.4788	0.0030063	1	2.46205	0.007759	1	1.94463	0.0046655	1	1.69815	0.0032736	1
CHIP7_5389	STY0020	t0020		hypothetical protein		Energy metabolism	Biosynthesis and degradation of polysaccharides	21198	23060		STY0020					t0020					SPA0019	STM0019	5	5	1	1	1	1	1	1	1	1	1	1	2.45977	0.019592	1	2.61545	0.0062608	1	2.3976	0.0095003	1				1.67773	0.0140586	1
CHIP6_0183	STY0064	t0057	oadA	oxaloacetate decarboxylase alpha chain		Energy metabolism	Other	64859	66634		STY0064	STY3532		1		t0057	t3267		1		SPA0056	STM0055	5	4	1	1	1	1	1		1	1	1	1	2.43477	0.0137149	1	3.16828	0.0066984	1	4.07706	0.1246		1.5436	0.006208	1	1.98275	0.0119098	1
CHIP6_0206	STY0087	t0078	fixC	FixC protein		Cell envelope	Surface structures	90278	91564		STY0087					t0078					SPA0078	STM0077	5	5	1	1	1	1	1	1	1	1	1	1	1.65157	0.004266	1	1.80171	0.0051214	1	1.96392	0.0083067	1	1.12298	0.0139136	1	0.929466	0.0118882
CHIP6_0208	STY0089	t0080	yaaU	putative metabolite transport protein		Unclassified	Role category not yet assigned	91996	93159		STY0089					t0080					SPA0080	STM0079	5	5	1	1	1	1	1	1	1	1	1	1	2.15874	0.0035492	1	0.946813	0.0057921		1.46102	0.009287	1	1.0726	0.0073222	1	1.05889	0.0164709	1
CHIP6_0219	STY0106	t0094	pdxA	pyridoxal phosphate biosynthetic protein PdxA		Biosynthesis of cofactors, prosthetic groups, and carriers	Pyridoxine	103285	104274		STY0106					t0094					SPA0092	STM0091	5	5	1	1	1	1	1	1	1	1	1	1				3.63807	0.0064068	1	2.77314	0.0127522	1	2.83087	0.0041447	1	2.61553	0.0109744	1
CHIP6_0253	STY0146	t0130	murD	UDP-N-acetylmuramoyl-L-alanine:D-glutamate ligase		Cell envelope	Biosynthesis and degradation of murein sacculus and peptidoglycan	148814	150130		STY0146					t0130					SPA0128	STM0126	5	5	1	1	1	1	1	1	1	1	1	1	3.06221	0.0061857	1				2.5562	0.015575	1	2.46853	0.0041187	1	2.41731	0.0039283	1
CHIP6_0261	STY0154	t0138	lpxC	UDP-3-O-[3-hydroxymyristoyl] N-acetylglucosamine deacetylase		Cell envelope	Biosynthesis and degradation of surface polysaccharides and lipopolysaccharides	158349	159266		STY0154					t0138					SPA0136	STM0134	5	5	1	1	1	1	1	1	1	1	1	1	2.69696	0.003464	1	1.78023	0.0036489	1	1.65759	0.0095846	1	1.32234	0.0051799	1	0.611865	0.0206155
CHIP6_0271	STY0166	t0150	ppdD	prepilin peptidase dependent protein D precursor		Cell envelope	Surface structures	170861	171298		STY0166					t0150					SPA0148	STM0144	5	3	1	1	1		1		1	1	1	1	2.97097	0.003719	1	3.82532	0.0065182	1	3.40627	0.0199772	1	3.9888			3.55371	0.0087943	1
CHIP6_4534	STY0207	t0190	staA	putative fimbrial protein		Cell envelope	Surface structures	216827	217411		STY0207					t0190							5	2	1		1		1		1	1	1	1	4.78535	0.0058348	1	4.93813	0.0029506	1	5.46383			1.99823	0.0121577	1	1.30457	0.0318634	1
CHIP6_0332	STY0225	t0204	yadQ	putative membrane protein		Transport and binding proteins	Unknown substrate	235669	237090		STY0225					t0204					SPA0209	STM0203	5	5	1	1	1	1	1	1	1	1	1	1	1.33418	0.0092027	1	2.07798	0.0042679	1				1.32124	0.0042746	1	1.05536	0.0417847	1
CHIP6_0354	STY0248	t0226	ompH	outer membrane protein OmpH precursor		Cell envelope	Other	261798	262283		STY0248					t0226					SPA0232	STM0225	5	4	1		1	1	1	1	1	1	1	1	4.1621	0.0057733	1	3.47921			2.68288	0.0058292	1	2.45059	0.0075428	1	2.11353	0.0170305	1
CHIP6_0366	STY0262	t0239	rof	ROF protein		Unclassified	Role category not yet assigned	277638	277892		STY0262					t0239					SPA0244	STM0237	5	2	1		1		1		1	1	1	1	5.21962	0.0055871	1	4.29646			3.56589	0.0054569	1	3.25853	0.0047313	1	1.99929	0.0141487	1
CHIP6_0387	STY0286	t2598		hypothetical protein	6	Unclassified	Role category not yet assigned	302488	303120		STY0286	STY0287		1		t2598	t2599		1		SPA2503	STM0266	5	5	1	1	1	1	1	1	1	1	1	1	0.917269	0.0278931		1.38451	0.0066685	1	1.62158	0.0080968	1	1.86444	0.0042516	1	1.64837	0.013163	1
CHIP6_0389	STY0289	t2597		hypothetical protein	6	Unclassified	Role category not yet assigned	304545	306428		STY0289					t2597					SPA2501	STM0268	5	5	1	1	1	1	1	1	1	1	1	1	1.15831	0.0324927	1	1.12636	0.0320959	1	2.38446	0.0092582	1	1.12977	0.0317549	1	0.682869	0.0258423
CHIP6_0391	STY0291	t2594		hypothetical protein	6	Unclassified	Role category not yet assigned	306935	307759		STY0291					t2594					SPA2499	STM0270	5	5	1	1	1	1	1	1	1	1	1	1	0.901204	0.0157122		2.86136	0.0064595	1	2.76411	0.0146588	1	2.5413	0.0085032	1	2.04486	0.0109538	1
CHIP6_0393	STY0294	t2591		ClpB-like protein	6	Protein fate	Degradation of proteins, peptides, and glycopeptides	309016	311679		STY0294					t2591					SPA2496	STM0272	5	5	1	1	1	1	1	1	1	1	1	1	1.27795	0.0068594	1	1.31266	0.0036212	1	1.42485	0.0216183	1	1.08995	0.0072773	1	0.611656	0.0508673
CHIP6_0403	STY0305	t2581		putative membrane protein	6	Cell envelope	Other	317713	319014		STY0305					t2581					SPA2482	STM0282	5	5	1	1	1	1	1	1	1	1	1	1	1.7329	0.0042359	1	2.73058			2.72085	0.0138444	1	1.99031	0.0144004	1	2.45427	0.0108702	1
CHIP6_0426	STY0351	t2544		possible outer membrane adhesin	6	Unclassified	Role category not yet assigned	359306	360025		STY0351					t2544					SPA2449	STM0306	5	4	1	1	1	1	1		1	1	1	1	2.83027	0.003464	1	2.47059	0.003594	1	2.39992	0.0268035	1	1.53173	0.005021	1	0.828371	0.0183485
CHIP6_0427	STY0352	t2543		probable secreted protein	6	No Data	No Data	360350	360757		STY0352					t2543					SPA2448	STM0307	5	4	1		1	1	1	1	1	1	1	1	5.45135	0.0052485	1	3.48899	0.0081423	1	2.7832	0.0131158	1	2.82493	0.0659		1.84055	0.0039925	1
CHIP6_0480	STY0397	t2499		RhtC-like transporter		Transport and binding proteins	Amino acids, peptides and amines	406388	407020		STY0397					t2499					SPA2358	STM0365	5	5	1	1	1	1	1	1	1	1	1	1	2.00983	0.0122837	1	2.49371	0.003603	1	1.53811	0.0147014	1	0.886669	0.0127806		1.72371	0.0047467	1
CHIP6_0483	STY0400	t2496	prpB	putative carboxyvinyl-carboxyphosphonate phosphorylmutase		Energy metabolism	Fermentation	409554	410441		STY0400					t2496					SPA2355	STM0368	5	5	1	1	1	1	1	1	1	1	1	1	2.46002	0.0035347	1	2.42216	0.0062895	1	2.6634			2.06118	0.0094375	1	2.44219	0.0081676	1
CHIP6_0499	STY0417	t2480	psiF	phosphate starvation-inducible protein PsiF		Central intermediary metabolism	Phosphorus compounds	429218	429538		STY0417					t2480					SPA2339	STM0384	5		1		1		1		1		1		5.52276	0.0050941	1	6.5344	0.0207826	1	5.63462	0.0077875	1	6.36007			5.65901	0.0474667	1
CHIP6_0502	STY0420	t2477	yaiI	conserved hypothetical protein		Unclassified	Role category not yet assigned	431706	432161		STY0420					t2477					SPA2336	STM0387	4	4		1	1	1	1		1	1	1	1				2.59128	0.0036528	1	2.19086	0.0116813	1	1.03062	0.0049972	1	1.43439	0.0042089	1
CHIP6_0543	STY0466	t2436	phnU	probable membrane component of 2-aminoethylphosphonate transporter		Unclassified	Role category not yet assigned	472360	473229		STY0466					t2436					SPA2296	STM0427	5	3	1	1	1		1		1	1	1	1	3.96639	0.0036963	1	4.32301	0.0398333	1	4.12828	0.0116532	1	3.57122			3.31522	0.0100484	1
CHIP6_0560	STY0485	t2417	cyoA	cytochrome o ubiquinol oxidase subunit II		Cell envelope	Other	489339	490295		STY0485					t2417					SPA2279	STM0443	5	5	1	1	1	1	1	1	1	1	1	1	2.03567	0.0044102	1	1.70687	0.0038862	1	1.37825	0.0268674	1				3.84275	0.0038748	1
CHIP6_0564	STY0489	t2413	tig	trigger factor		Protein fate	Protein folding and stabilization	493813	495111		STY0489					t2413					SPA2275	STM0447	5	5	1	1	1	1	1	1	1	1	1	1	2.02206	0.0035108	1	1.65655	0.0040432	1	1.0699	0.0355298	1	0.83293	0.0162716		1.15007	0.00928	1
CHIP6_0606	STY0532	t2372	adk	adenylate kinase		Purines, pyrimidines, nucleosides, and nucleotides	Nucleotide and nucleoside interconversions	539066	539710		STY0532					t2372					SPA2234	STM0488	5	5	1	1	1	1	1	1	1	1	1	1	3.51363			2.8862	0.0035994	1	2.43594	0.0055203	1	1.5664	0.0040183	1	1.40107	0.0111374	1
CHIP6_0635	STY0565	t2343	gcl	glyoxylate carboligase		Central intermediary metabolism	Other	570690	572471		STY0565					t2343					SPA2205	STM0517	5	5	1	1	1	1	1	1	1	1	1	1	3.74057			3.52644	0.0061282	1	2.86307	0.0092012	1	2.40193	0.0043933	1	2.1365	0.0124476	1
CHIP6_0700	STY0629	t2282	fes	enterochelin esterase		Transport and binding proteins	Cations and iron carrying compounds	628121	629335		STY0629					t2282					SPA2148	STM0586	5	2	1		1		1		1	1	1	1	5.6011			4.99788	0.0054757	1	4.65055	0.0118667	1	4.433	0.0049736	1	4.24339	0.0041882	1
CHIP6_0703	STY0634	t2278	fepC	ferric enterobactin transport ATP-binding protein FepC		Transport and binding proteins	Cations and iron carrying compounds	634904	635698		STY0634					t2278					SPA2144	STM0590	5	1	1		1		1		1	1	1		6.17149	0.0079404	1	5.8166	0.0043383	1	5.90181	0.020123	1	3.64644	0.0039699	1
CHIP6_0708	STY0638	t2274	fepB	ferrienterobactin-binding periplasmic protein precursor		Unclassified	Role category not yet assigned	639109	640065		STY0638					t2274					SPA2140	STM0594	5	4	1	1	1	1	1		1	1	1	1	3.23925	0.0151412	1	3.72896	0.0056755	1	3.60708	0.006675	1	2.18533	0.0213565	1
CHIP6_0714	STY0644	t2268	cstA	carbon starvation protein A		Regulatory functions	Other	645392	647497		STY0644					t2268					SPA2134	STM0600	5	5	1	1	1	1	1	1	1	1	1	1	-1.92973	0.0033828	1	-1.9992	0.0040281	1	-2.32002	0.0144713	1	-0.573323	0.0263234		-1.68851	0.0069764	1
CHIP6_0100	STY0773	t2146	gltA	citrate synthase		Energy metabolism	TCA cycle	770734	772017														5	4	1	1	1	1	1		1	1	1	1	2.78356	0.0044723	1	3.68272			3.48549	0.0079532	1	3.75295	0.0041841	1	3.27038	0.0063289	1
CHIP6_0845	STY0782	t2137	sucD	succinyl-CoA synthetase alpha chain		Energy metabolism	TCA cycle	781859	782728		STY0782					t2137					SPA2004	STM0739	5	4	1	1	1		1	1	1	1	1	1	2.93594	0.0040046	1	3.3108	0.0548805		3.03867	0.0053784	1	2.14726	0.0038994	1	2.07266	0.0039337	1
CHIP6_0877	STY0810	t2110		putative membrane protein		Hypothetical proteins	Conserved	806416	807324		STY0810					t2110					SPA1975	STM0777	5	5	1	1	1	1	1	1	1	1	1	1	2.3529	0.0118283	1	1.5975	0.0260564	1	1.98601	0.03115	1	1.25914	0.0137663	1	0.923621	0.0132907
CHIP6_0904	STY0840	t2081	moaE	molybdopterin converting factor, subunit 2		Biosynthesis of cofactors, prosthetic groups, and carriers	Molybdopterin	837455	837907		STY0840					t2081					SPA1946	STM0806	5	5	1	1	1	1	1	1	1	1	1	1	0.995981	0.0288184		1.66955	0.0134438	1	1.76258	0.0222846	1	1.05158	0.0054917	1	1.30275	0.0073924	1
CHIP6_0929	STY0871	t2056	ybiF	putative membrane protein		Cell envelope	Other	862092	862979		STY0871					t2056					SPA1921	STM0832	5	5	1	1	1	1	1	1	1	1	1	1	2.67168	0.0083961	1	1.84019	0.0057774	1	1.87773	0.0122604	1	1.61228	0.0071243	1	0.833498	0.0262456
CHIP6_0930	STY0872	t2055	ompX	outer membrane protein x precursor		Cell envelope	Other	863334	863849		STY0872					t2055					SPA1920	STM0833	5	4	1	1	1	1	1		1	1	1	1	2.93751	0.0033308	1	3.50252	0.0170714	1	3.54925	0.0757132		3.08787	0.0074976	1	2.00858	0.0099417	1
CHIP6_0940	STY0882	t2046	ybiW	putative formate acetyltransferase 3		Energy metabolism	Fermentation	873680	876112		STY0882					t2046					SPA1912	STM0843	5	2	1		1		1		1	1	1	1	4.82174	0.01732	1	3.46381	0.0034976	1	3.95877	0.0054649	1	3.39123			3.78277	0.02848	1
CHIP6_0944	STY0886	t2042	ybiK	putative L-asparaginase		Energy metabolism	Amino acids and amines	879483	880424		STY0886					t2042					SPA1908	STM0847	5	5	1	1	1	1	1	1	1	1	1	1	0.973747	0.02519		1.35287	0.0142088	1	1.21384	0.0447878	1	1.36338	0.0039939	1	1.11959	0.0096135	1
CHIP6_0969	STY0906	t2023	ybjC	putative membrane protein		Hypothetical proteins	Conserved	899920	900210		STY0906					t2023					SPA1889	STM0873	5	2	1		1		1		1	1	1	1	6.248	0.0055346	1	5.67771	0.0036582	1	5.30736	0.012142	1	4.51633			3.84441	0.0051782	1
CHIP6_0979	STY0917	t2012		possible transport protein		Unknown function	General	908948	910291		STY0917					t2012					SPA1878	STM0884	5	4	1		1	1	1	1	1	1	1	1	3.67116	0.0120451	1	2.27203	0.0035355	1	1.57544	0.016921	1	0.460694	0.0900811		1.07351	0.0230869	1
CHIP6_0987	STY0924	t2005	artP	arginine transport ATP-binding protein ArtP		Transport and binding proteins	Amino acids, peptides and amines	915467	916195		STY0924					t2005					SPA1871	STM0891	5	5	1	1	1	1	1	1	1	1	1	1	3.32171	0.0032886	1	3.46986			3.38592	0.0203634	1	2.09311	0.010258	1	2.2897	0.0041678	1
CHIP6_1044	STY0943	t1988	clpA	ATP-dependent Clp protease ATP-binding subunit ClpA		Protein fate	Degradation of proteins, peptides, and glycopeptides	934397	936673		STY0943					t1988					SPA1854	STM0945	5	5	1	1	1	1	1	1	1	1	1	1	-0.996854	0.0315685		-1.23947	0.0076698	1	-1.31282	0.0079037	1	-1.14698	0.0072109	1	-1.13405	0.0073722	1
CHIP6_1072	STY0977	t1957	serC	phosphoserine aminotransferase		Amino acid biosynthesis	Serine family	971986	973074		STY0977					t1957					SPA1821	STM0977	4	5		1	1	1	1	1	1	1	1	1				-1.61817	0.0035147	1	-1.81025	0.0448313	1	-1.5063	0.0127548	1	-1.5118	0.0103717	1
CHIP6_1076	STY0981	t1953	rpsA	30S ribosomal protein S1		Protein synthesis	Ribosomal proteins: synthesis and modification	976302	977975		STY0981					t1953					SPA1817	STM0981	5	5	1	1	1	1	1	1	1	1	1	1	2.7254	0.0473898	1	3.04038	0.0035495	1	2.93344	0.0121139	1	1.32833	0.0077076	1	0.800496	0.0172914
CHIP6_4565	STY1017	t1923	betA	bacteriophage recombination protein		Hypothetical proteins	Conserved	1013315	1014100		STY1017					t1923							4	5	1	1	1	1		1	1	1	1	1	-1.54542	0.0065954	1	-1.62623	0.0040508	1				-2.40879	0.0033227	1	-2.63427	0.0029361	1
CHIP6_4594	STY1060			putative bacteriophage protein		No Data	No Data	1039212	1039664		STY1060												5		1		1		1		1		1		8.0199	0.0315167	1	8.52066	0.0028795	1	8.43979	0.0056636	1	6.53256	0.0057304	1	7.03542
CHIP6_1152	STY1086	t1855		putative lipoprotein		Cell envelope	Other	1065862	1066425		STY1086					t1855					SPA1785	STM1065	4	3	1	1			1		1	1	1	1	3.75555	0.0032475	1				3.63611	0.0166285	1	2.91435	0.0043451	1	2.93547	0.0049965	1
CHIP6_1198	STY1147	t1809	yccD	conserved hypothetical protein		Hypothetical proteins	Conserved	1108783	1109088		STY1147					t1809					SPA1739	STM1111	5	4	1	1	1	1	1		1	1	1	1	4.08609			3.14888	0.0051957	1	3.02478	0.0053021	1	2.80165	0.0059015	1	2.4895	0.0037973	1
CHIP6_1206	STY1155	t1801	wrbA	trp repressor binding protein		Amino acid biosynthesis	Aromatic amino acid family	1115313	1115909		STY1155					t1801					SPA1731	STM1119	5	2	1		1		1		1	1	1	1	4.3272	0.0091528	1	4.23957	0.0035147	1				3.08426	0.0145368	1	3.03423	0.0092385	1
CHIP7_5512	STY1159	t1797	putA	proline dehydrogenase (proline oxidase)		Energy metabolism	Amino acids and amines	1117687	1121649		STY1159					t1797					SPA1727		5	5	1	1	1	1	1	1	1	1	1	1	-0.872944	0.0342533		-1.06854	0.0161162	1	-1.2809	0.0452389	1	-1.06718	0.0399202	1	-1.14971	0.0127702	1
CHIP6_1248	STY1203	t1755	grxB	glutaredoxin 2		Biosynthesis of cofactors, prosthetic groups, and carriers	Glutathione and analogs	1160625	1161272		STY1203					t1755					SPA1686	STM1165	5	5	1	1	1	1	1	1	1	1	1	1				2.51031	0.0116775	1	1.71876	0.0066453	1	1.86155	0.0124749	1	1.44274	0.0065122	1
CHIP6_1249	STY1204	t1754		putative membrane transporter		Cell envelope	Other	1161336	1162544		STY1204					t1754					SPA1685	STM1166	5	5	1	1	1	1	1	1	1	1	1	1	1.57818	0.013949	1	1.65769	0.0067838	1	1.76111	0.0267646	1				1.7333	0.017006	1
CHIP6_1258	STY1215	t1744	flgD	flagellar hook formation protein FlgD		Cell envelope	Surface structures	1169358	1170056		STY1215					t1744					SPA1675	STM1176	5	4	1	1	1	1	1		1	1	1	1	2.30558	0.004441	1	1.48835	0.0166823	1	2.36741	0.0057287	1	0.964272	0.0145101		1.04163	0.0235494	1
CHIP6_1272	STY1230	t1729	rpmF	50S ribosomal protein L32		Protein synthesis	Ribosomal proteins: synthesis and modification	1185516	1185689		STY1230					t1729					SPA1660	STM1191	5	3	1	1	1	1	1		1		1	1	3.92476	0.00433	1	4.14454	0.0034806	1	3.71904	0.0071885	1	5.59136			4.56706	0.0178	1
CHIP6_1307	STY1267	t1693	pepT	aminotripeptidase		Protein fate	Degradation of proteins, peptides, and glycopeptides	1222902	1224131		STY1267					t1693					SPA1623	STM1227	5	5	1	1	1	1	1	1	1	1	1	1	-0.786521	0.0180701		-1.26679	0.0035901	1	-1.47748	0.0200506	1	-1.40361	0.0054463	1	-1.54231	0.0084177	1
CHIP6_1802	STY1314	t1649	tonB	TonB protein		Transport and binding proteins	Cations and iron carrying compounds	1273721	1274449		STY1314					t1649					SPA1140	STM1737	4	5		1	1	1	1	1	1	1	1	1				2.1352	0.0289608	1	1.80383	0.0098368	1	1.29354	0.0106046	1	1.16204	0.0138252	1
CHIP6_1797	STY1319	t1644		putative outer membrane protein		Cell envelope	Other	1277177	1277815		STY1319					t1644					SPA1145	STM1732	5	5	1	1	1	1	1	1	1	1	1	1	3.59384			2.89734	0.0034638	1	2.2961	0.0052797	1	2.31519	0.0041187	1	1.26532	0.005715	1
CHIP6_1792	STY1324	t1639	trpA	tryptophan synthase alpha chain		Amino acid biosynthesis	Aromatic amino acid family	1280630	1281436		STY1324					t1639					SPA1150	STM1727	4	5		1	1	1	1	1	1	1	1	1				1.62389	0.0216001	1	1.76465	0.0179527	1	1.77949	0.0038092	1	1.67708	0.0062692	1
CHIP6_1778	STY1339	t1625	acnA	aconitate hydratase 1 (citrate hydro-lyase 1)		Energy metabolism	TCA cycle	1298278	1300953		STY1339					t1625					SPA1164	STM1712	5	5	1	1	1	1	1	1	1	1	1	1	-0.650432	0.0788996		-1.53187	0.0035445	1	-1.63762	0.0098276	1	-1.37649	0.0225943	1	-1.59213	0.0090208	1
CHIP6_1745	STY1384	t1583	mppA	periplasmic murein peptide-binding protein MppA		Transport and binding proteins	Amino acids, peptides and amines	1336894	1338507		STY1384					t1583					SPA1205	STM1679	5	5	1	1	1	1	1	1	1	1	1	1	2.85799	0.0857752		2.1455	0.0035596	1	1.82902	0.0061683	1	1.54563	0.0049042	1	1.35976	0.0037805	1
CHIP6_1740	STY1390	t1578		putative transcriptional regulator		Regulatory functions	DNA interactions	1342585	1343175		STY1390					t1578					SPA1210	STM1674	4	5		1	1	1	1	1	1	1	1	1				2.14713	0.0033505	1	1.29669	0.0112987	1	1.5009	0.0058796	1	1.22927	0.0086911	1
CHIP6_1728	STY1404	t1564	fnr	fumarate and nitrate reduction regulatory protein		Regulatory functions	Other	1355387	1356181		STY1404					t1564					SPA1224	STM1660.S	5	5	1	1	1	1	1	1	1	1	1	1	2.43679	0.0034411	1	2.27988	0.0038704	1	2.16483	0.0740198		2.14185	0.0038538	1	2.04282	0.0112974	1
CHIP6_1726	STY1406	t1562		conserved hypothetical protein		Unclassified	Role category not yet assigned	1357108	1357671		STY1406					t1562					SPA1226	STM1658	5	5	1	1	1	1	1	1	1	1	1	1	1.26616	0.0396192	1	2.07373	0.0095426	1	2.04553	0.0311075	1	1.04488	0.0199062	1	0.79812	0.0325858
CHIP6_1706	STY1433	t1541		conserved hypothetical protein		Hypothetical proteins	Conserved	1384141	1384578		STY1433					t1541						STM1638	5	5	1	1	1	1	1	1	1	1	1	1	2.44643	0.0032074	1	1.99297	0.0049792	1	1.14081	0.0245084	1	2.33746	0.0102339	1
CHIP6_1656	STY1479	t1496		possible ATP-binding protein		Hypothetical proteins	Conserved	1431906	1432967		STY1479					t1496					SPA1282	STM1586	5	4	1	1	1	1	1		1	1	1	1	1.86847	0.0042039	1	2.19462	0.0033949	1	2.92297	0.0059333	1				2.40784	0.0053134	1
CHIP6_1633	STY1497	t1478	osmC	osmotically inducible protein C		Cellular processes	Other	1454503	1454934		STY1497					t1478					SPA1305	STM1563	5	5	1	1	1	1	1	1	1	1	1	1	1.76425	0.0082017	1	1.69606	0.0034306	1	0.887588	0.0144428		2.31587	0.0042064	1	1.70506	0.0041077	1
CHIP6_1584	STY1548	t1434		conserved hypothetical protein		Hypothetical proteins	Conserved	1500132	1500314		STY1548					t1434					SPA1342	STM1513	5		1		1		1		1		1		7.29237			7.2984	0.0192483	1	6.07181	0.0092296	1	7.09378	0.0056855	1	6.54633	0.0038143	1
CHIP6_1577	STY1556	t1426	rspA	starvation sensing protein RspA		Regulatory functions	Other	1508770	1509984		STY1556				1	t1426				1	SPA1350	STM1505	5	5	1	1	1	1	1	1	1	1	1	1	2.59313	0.0032313	1	2.1062	0.0035147	1	2.5824	0.011992	1	0.942862	0.0092491		1.57957	0.0041275	1
CHIP6_1563	STY1572	t1413		putative ABC transporter membrane protein		Transport and binding proteins	Amino acids, peptides and amines	1521915	1522562		STY1572					t1413					SPA1362	STM1492	5	5	1	1	1	1	1	1	1	1	1	1				2.35095	0.0118336	1	3.21562	0.015664	1	1.67337	0.00659	1	2.40062	0.0043528	1
CHIP6_4653	STY1624	t1364		hypothetical protein		No Data	No Data	1558296	1558550		STY1624					t1364							4	2			1		1		1	1	1	1				5.59911	0.0081098	1	6.91329	0.0065846	1	4.05381	0.0031759	1	3.62873	0.0037474	1
CHIP6_1480	STY1717	t1271	sscB	putative pathogenicity island protein	2	Protein fate	Protein and peptide secretion and trafficking	1638771	1639205		STY1717					t1271					SPA1450	STM1403	5	5	1	1	1	1	1	1	1	1	1	1	2.32315	0.0036518	1	2.08016	0.0035748	1	2.03284	0.0142822	1				2.02252	0.0059909	1
CHIP6_1390	STY1800	t1192	celB	PTS system, cellobiose-specific IIC component		Signal transduction	PTS	1719686	1721044		STY1800					t1192					SPA1531	STM1313	5	5	1	1	1	1	1	1	1	1	1	1	2.92983	0.0099488	1	3.21176	0.0034471	1	2.44573	0.0158711	1				1.79033	0.0046689	1
CHIP6_1384	STY1807	t1186	astE	succinylglutamate desuccinylase		Unclassified	Role category not yet assigned	1725032	1726000		STY1807					t1186					SPA1537	STM1307	4	5		1	1	1	1	1	1	1	1	1				1.80003	0.0035407	1	2.46796	0.0135265	1	1.56743	0.0267945	1	1.40908	0.0184703	1
CHIP6_1354	STY1841	t1157		putative bacteriophage protein		Hypothetical proteins	Conserved	1758466	1758813		STY1841					t1157					SPA1567	STM1277	5	5	1	1	1	1	1	1	1	1	1	1	2.22044	0.009418	1	1.35931	0.00956	1	0.990668	0.0869148		1.35041	0.0243934	1	1.03631	0.032674	1
CHIP6_1353	STY1842	t1156		hypothetical protein		No Data	No Data	1758799	1759110		STY1842					t1156					SPA1568	STM1276	5	5	1	1	1	1	1	1	1	1	1	1	1.05537	0.0416574	1	1.89047	0.0209594	1	0.939559	0.0165826		1.4451	0.0182693	1	1.00531	0.010331	1
CHIP6_1849	STY1914	t1089		hydrogenase-1 large chain (nifE hydrogenase)		Energy metabolism	Aerobic	1807545	1809338		STY1914					t1089					SPA1086	STM1787	5	1	1		1		1		1	1	1		8.07896	0.0040383	1	6.95465	0.003289	1	6.58127	0.0114682	1	4.01217	0.0061302	1	7.32246
CHIP6_1853	STY1918	t1085	hyaF	hydrogenase-1 operon protein HyaF		Energy metabolism	Aerobic	1811072	1811920		STY1918					t1085					SPA1082	STM1791	5	2	1		1	1	1		1	1	1		6.76081	0.0038489	1	2.59625	0.0034388	1	7.32566			3.58157	0.016475	1	6.76648	0.0101714	1
CHIP6_1860	STY1926	t1079		conserved hypothetical protein		Hypothetical proteins	Conserved	1818871	1819605		STY1926					t1079					SPA1075	STM1798	5	5	1	1	1	1	1	1	1	1	1	1	1.04471	0.0130301	1	2.3195	0.0045962	1	1.04001	0.0351773	1	1.07068	0.013887	1	0.701557	0.0278193
CHIP6_1877	STY1945	t1062	minD	septum site determining protein		Cellular processes	Cell division	1834419	1835231		STY1945					t1062					SPA1058	STM1815	5	5	1	1	1	1	1	1	1	1	1	1	2.46741	0.0039589	1	1.89112	0.0035295	1	1.59877	0.019586	1	1.05587	0.0285212	1	0.781586	0.0126362
CHIP6_1980	STY2128	t0958	tar	methyl-accepting chemotaxis protein II		Cellular processes	Chemotaxis and motility	1979723	1981384		STY2128					t0958					SPA0949	STM1919	5	5	1	1	1	1	1	1	1	1	1	1	2.13297	0.0031606	1	1.70714	0.0032591	1	2.33893	0.0120303	1	0.850422	0.0373785		1.39041	0.0050259	1
CHIP6_2009	STY2162	t0922	fliY	cystine-binding periplasmic protein precursor		Cell envelope	Surface structures	2007417	2008217		STY2162					t0922					SPA0915	STM1954	5	5	1	1	1	1	1	1	1	1	1	1	1.45213	0.0210475	1	1.69674	0.0082822	1	1.99706	0.0055378	1	0.591351	0.0713576		1.59708	0.014685	1
CHIP6_2048	STY2205	t0881	umuC	UmuC protein		DNA metabolism	DNA replication, recombination, and repair	2043481	2044749		STY2205					t0881					SPA0873	STM1997	4	5	1	1		1	1	1	1	1	1	1	2.24135	0.0030929	1				1.97983	0.0087805	1	2.59861	0.0137133	1	2.48245	0.0037148	1
CHIP6_2058	STY2216	t0862		putative inner membrane protein		Transport and binding proteins	Cations and iron carrying compounds	2051109	2052566		STY2216					t0862					SPA0859	STM2013	5	5	1	1	1	1	1	1	1	1	1	1	-0.312711	0.175095		-1.04624	0.0125789	1	-1.27787	0.0061078	1	-1.12649	0.0305623	1	-1.20548	0.0316811	1
CHIP6_2064	STY2223	t0854	cbiO	putative cobalt transport ATP-binding protein CbiO		Transport and binding proteins	Cations and iron carrying compounds	2057930	2058745		STY2223					t0854					SPA0851	STM2020	5	5	1	1	1	1	1	1	1	1	1	1				3.47769	0.0106954	1	2.97664	0.03738	1	3.50579	0.0057304	1	2.79278	0.0067408	1
CHIP6_2083	STY2244	t0835	pduB	putative propanediol utilization protein PduB		Unclassified	Role category not yet assigned	2073815	2074516		STY2244					t0835					SPA0832	STM2039	5		1		1		1		1		1		6.73604	0.0029191	1	7.62298	0.0048493	1	8.19082	0.0083067	1	8.3079			7.90409	0.0036828	1
CHIP6_2090	STY2251	t0828	pduK	putative propanediol utilization protein PduK		Unclassified	Role category not yet assigned	2080098	2080580		STY2251					t0828					SPA0825	STM2046	5	2	1		1		1		1	1	1	1	7.77411	0.0037652	1	4.58545	0.0044259	1	5.7673	0.006078	1	5.44211			3.70793	0.0041882	1
CHIP6_2099	STY2259-2261					Energy metabolism	Photosynthesis	2087402	2087501	IR												STM2055	5	2	1		1		1		1	1	1	1	3.82954	0.005752	1	4.00456			3.96499	0.0051917	1	4.22864	0.0054917	1	3.71527	0.0089	1
CHIP6_2164	STY2333	t0752	asmA	putative outer membrane assembly protein		Mobile and extrachromosomal element functions	Transposon functions	2162954	2164810		STY2333					t0752					SPA0746	STM2120	4	5	1	1		1	1	1	1	1	1	1	-1.69632	0.0039141	1				-1.99338	0.0056	1	-1.24343	0.0331181	1	-1.44484	0.0201217	1
CHIP6_2209	STY2393	t0691	yehX	ABC transporter ATP-binding protein		Transport and binding proteins	Amino acids, peptides and amines	2223544	2224491		STY2393					t0691					SPA0688	STM2163	5	5	1	1	1	1	1	1	1	1	1	1	1.52919	0.0223132	1	0.94507	0.0122564		2.43176	0.0106895	1	1.28832	0.0097981	1	1.45515	0.0068969	1
CHIP6_2219	STY2404	t0681	yohI	conserved hypothetical protein		Regulatory functions	Other	2236307	2237245		STY2404					t0681					SPA0677	STM2174	5	2	1		1		1		1	1	1	1	6.70744	0.0031377	1	6.78355	0.0079667	1	5.6872	0.03115	1	4.41682	0.0053796	1	4.98179
CHIP6_2242	STY2431	t0658		putative hydrolase		Amino acid biosynthesis	Serine family	2260623	2261510		STY2431					t0658					SPA0654	STM2197	4	2			1		1		1	1	1	1				4.00519	0.0032009	1	4.59524	0.0055687	1	3.73702	0.0051686	1	3.08906	0.0035899	1
CHIP6_2359	STY2553	t0541	nuoG	NADH dehydrogenase I chain G		Energy metabolism	Electron transport	2386919	2389651		STY2553					t0541					SPA0541	STM2323.S	5	5	1	1	1	1	1	1	1	1	1	1	1.34104	0.0281886	1	1.5801	0.0033821	1				2.07401	0.0055977	1	1.45734	0.00712	1
CHIP6_2362	STY2556	t0538	nuoC	NADH dehydrogenase I chain C; chain D		Energy metabolism	Electron transport	2391513	2393315		STY2556					t0538					SPA0538	STM2326	5	5	1	1	1	1	1	1	1	1	1	1	2.47116	0.0086122	1	1.771	0.0041783	1	1.37809	0.0224087	1	1.08172	0.0081679	1	0.535556	0.0463458
CHIP6_2377	STY2571	t0523		putative transketolase N-terminal section		Energy metabolism	Pentose phosphate pathway	2409117	2409947		STY2571					t0523					SPA0523	STM2341	5	5	1	1	1	1	1	1	1	1	1	1	2.36747	0.0031151	1	2.2944	0.0175735	1	2.49664	0.0237873	1	1.06342	0.0397947	1	0.726459	0.0282731
CHIP6_2384	STY2578	t0516		putative glutathione-S transferase		Central intermediary metabolism	Other	2414648	2415292		STY2578					t0516					SPA0516	STM2348	5	5	1	1	1	1	1	1	1	1	1	1	1.205	0.0113328	1	0.725272	0.017759		1.34384	0.0277088	1	1.57945	0.0061193	1	1.35206	0.0066815	1
CHIP6_2413	STY2608	t0487		conserved hypothetical protein		Unknown function	General	2442887	2443543		STY2608					t0487					SPA0487	STM2377	4				1		1		1		1					4.58395	0.0033662	1	4.91911	0.00623	1	5.53159	0.0048815	1	4.67956	0.0039556	1
CHIP6_2422	STY2619	t0477		phosphohistidine phosphatase		Regulatory functions	Protein interactions	2452380	2452865		STY2619					t0477					SPA0477	STM2387	5	2	1		1		1		1	1	1	1	5.79659	0.0028867	1	6.05771	0.0033427	1				5.03935	0.0047927	1	4.43633	0.0039014	1
CHIP6_2435	STY2639	t0457		putative acyltransferase		Unknown function	General	2474460	2475380		STY2639					t0457					SPA0459	STM2401	5	5	1	1	1	1	1	1	1	1	1	1	2.22614	0.0069494	1	1.78858	0.0698674		1.89776	0.0088712	1	2.20867	0.0103972	1	1.50697	0.0325486	1
CHIP6_2445	STY2652	t0444	yfeC	conserved hypothetical protein		Cell envelope	Other	2489963	2490325		STY2652					t0444					SPA0448	STM2413	5	4	1	1	1	1	1		1	1	1	1	4.32942	0.0030386	1	3.74021	0.0070294	1	3.597	0.0053591	1	4.28901			3.32317	0.00712	1
CHIP6_2454	STY2663	t0431	ligA	DNA ligase		DNA metabolism	DNA replication, recombination, and repair	2499609	2501624		STY2663					t0431					SPA0438	STM2427	5	5	1	1	1	1	1	1	1	1	1	1	2.15298	0.0120163	1	1.77145	0.0078041	1	1.30926	0.0311077	1	0.813443	0.0148575		1.02418	0.0127919	1
CHIP6_2459	STY2670	t0424	crr	pts system, glucose-specific IIA component		Transport and binding proteins	Carbohydrates, organic alcohols, and acids	2507478	2507987		STY2670					t0424					SPA0432	STM2433	5	2	1		1		1		1	1	1	1	6.55602	0.0066615	1	7.0938	0.0149816	1				5.2496	0.0047071	1	3.69595	0.0059524	1
CHIP6_2464	STY2676	t0419		putative exported protein		Hypothetical proteins	Conserved	2511407	2511784		STY2676					t0419					SPA0427	STM2438	4	5		1	1	1	1	1	1	1	1	1				3.41206	0.0033194	1	3.32091	0.0106325	1	3.27804	0.0046246	1	2.60905	0.0034732	1
CHIP6_2483	STY2694	t0401	eutC	ethanolamine ammonia-lyase light chain		Fatty acid and phospholipid metabolism	Biosynthesis	2526551	2527447		STY2694					t0401					SPA0411	STM2457	4	4		1	1	1	1		1	1	1	1				3.04798	0.0066389	1	4.48211	0.0075515	1	4.16099	0.003954	1	2.95987	0.0034176	1
CHIP6_2490	STY2701	t0394	eutN	putative ethanolamine utilization protein EutN		Unknown function	General	2535026	2535715		STY2701				1	t0394				1	SPA0404	STM2464	5	1	1		1		1		1	1	1		7.85881	0.0033308	1	9.04269	0.0066242	1	6.17341	0.0065868	1	4.65241	0.0039149	1	6.91831
CHIP6_2512	STY2724	t0373		putative membrane protein		Hypothetical proteins	Conserved	2561420	2562283		STY2724					t0373					SPA0383	STM2486	5	5	1	1	1	1	1	1	1	1	1	1	2.63132	0.0097482	1	1.55759	0.0315307	1	1.91044	0.009069	1				1.337	0.0442033	1
CHIP6_2526	STY2741	t0357	purN	phosphoribosylglycinamidine myltransferase		Purines, pyrimidines, nucleosides, and nucleotides	Purine ribonucleotide biosynthesis	2577825	2578463		STY2741					t0357					SPA0367	STM2500	5	4	1	1	1	1	1		1	1	1	1	1.7009	0.0205959	1	2.05601	0.0050779	1	3.52981	0.0073294	1	2.49949	0.0941429		3.52011	0.0056771	1
CHIP6_2535	STY2752	t0346	guaB	inosine-5-monophosphate dehydrogenase		Purines, pyrimidines, nucleosides, and nucleotides	Purine ribonucleotide biosynthesis	2589318	2590790		STY2752					t0346					SPA0356	STM2511	5	5	1	1	1	1	1	1	1	1	1	1	1.31275	0.0361972	1	1.56277	0.0048353	1	1.0258	0.0140962	1	1.38978	0.0055762	1	0.800323	0.0449062
CHIP6_2553	STY2775					Pseudogene	Pseudogene	2627135	2629512	pseudogene	STY2775										SPA0337	STM2530	5	4	1	1	1	1	1		1	1	1	1	2.79153	0.0102406	1	3.36058	0.0041207	1				1.78599	0.0178824	1	1.7303	0.0071003	1
CHIP6_2565	STY2788	t0314	nifU	NifU-like protein		Unknown function	General	2645152	2645538		STY2788					t0314					SPA0324	STM2542	5	5	1	1	1	1	1	1	1	1	1	1	2.84565	0.0142123	1	2.80877	0.0032966	1	3.31079	0.0141478	1				2.65522	0.0098607	1
CHIP6_2661	STY2840	t0263	ung	uracil-DNA glycosylase		DNA metabolism	DNA replication, recombination, and repair	2702208	2702897		STY2840					t0263					SPA0271	STM2647	5	5	1	1	1	1	1	1	1	1	1	1	3.14168	0.0081789	1	1.68935	0.0220091	1	1.56041	0.016552	1	0.820988	0.0638013		1.61366	0.0077271	1
CHIP6_2673	STY2852	t2619		putative lipoprotein		Cell envelope	Other	2722539	2723276		STY2852					t2619					SPA2524	STM2663	5	5	1	1	1	1	1	1	1	1	1	1	3.67357	0.0030122	1	2.4643	0.0095081	1	1.74441	0.0273688	1	0.980421	0.0169845		1.25588	0.0059333	1
CHIP6_2683	STY2862	t2630	yfjA	16S rRNA processing protein		Transcription	RNA processing	2731953	2732501		STY2862					t2630					SPA2534	STM2675	4	5	1	1		1	1	1	1	1	1	1	2.53033	0.0043498	1				2.34478	0.0051381	1	2.0382	0.004771	1	1.48768	0.0066426	1
CHIP6_4781	STY2887	t2665		probable major tail tube protein		Viral functions	General	2766359	2766874		STY2887	STY3697		1		t2665	t3439		1				5	5	1	1	1	1	1	1	1	1	1	1	-1.43507	0.0058141	1	-2.92986	0.0028008	1	-2.95755	0.075684		-2.56377	0.0032678	1	-3.02119	0.00356	1
CHIP6_2775	STY2891	t2669	iroC	putative ABC transporter protein		Transport and binding proteins	Unknown substrate	2770645	2774301		STY2891					t2669					SPA2630	STM2774	5	2	1		1		1		1	1	1	1	3.99445			5.1885	0.0032517	1	4.93416	0.0202273	1	4.25043	0.0044678	1	3.77157	0.0046498	1
CHIP6_2794	STY2912	t2687	gabT	4-aminobutyrate aminotransferase		Central intermediary metabolism	Other	2794492	2795775		STY2912					t2687					SPA2649	STM2792	5	4	1	1	1	1	1		1	1	1	1	1.48982	0.0100959	1	2.18967	0.0206797	1	2.1118	0.0382021	1	1.29941	0.0116713	1	0.459368	0.193702
CHIP6_2802	STY2924	t2697	ygaC	conserved hypothetical protein		Cell envelope	Surface structures	2801705	2802055		STY2924					t2697					SPA2659	STM2801	5	1	1		1		1		1	1	1		5.03592	0.0030929	1	5.98825	0.0085854	1	3.5912	0.0097513	1	5.15253	0.0109833	1	5.3002
CHIP6_2890	STY3016	t2795	spaM	secretory protein (associated with virulence)	1	Cellular processes	Adaptations to atypical conditions	2888256	2888699		STY3016					t2795					SPA2751	STM2893	4	4	1			1	1	1	1	1	1	1	4.15701	0.0028239	1				2.50877	0.0065579	1	2.62067	0.0037302	1	2.45035	0.005696	1
CHIP6_3044	STY3209	t2971	gcvP	glycine dehydrogenase (decarboxylating)		Energy metabolism	Amino acids and amines	3074659	3077532		STY3209					t2971					SPA2921	STM3053	5	5	1	1	1	1	1	1	1	1	1	1	3.20617	0.0027638	1	2.78394			2.36452	0.0053509	1	2.29933	0.0081449	1	2.61288	0.0035379	1
CHIP6_3049	STY3214	t2976	pepP	proline aminopeptidase II		Protein fate	Degradation of proteins, peptides, and glycopeptides	3082165	3083481		STY3214					t2976					SPA2926	STM3058	5	5	1	1	1	1	1	1	1	1	1	1	2.49915	0.0103567	1	1.15151	0.0125589	1	1.83398	0.0223935	1	0.818173	0.0269385		1.0352	0.0095331	1
CHIP6_3058	STY3223	t2985		putative membrane protein		Transport and binding proteins	Unknown substrate	3090949	3091809		STY3223					t2985					SPA2938	STM3067	5	5	1	1	1	1	1	1	1	1	1	1	-1.27984	0.0047105	1	-1.74269	0.0033194	1	-1.84966	0.0113552	1	-0.972566	0.0528361		-1.31367	0.0064532	1
CHIP6_3133	STY3315	t3065	hybF	hydrogenase-2 component protein		Protein fate	Protein modification and repair	3163369	3163710		STY3315					t3065					SPA3012	STM3144	5	2	1		1		1		1	1	1	1				6.23009	0.0259391	1	7.21521	0.00712	1	5.06452	0.0094143	1	4.60365	0.0075544	1
CHIP6_4819	STY3344	t3090		putative membrane protein		No Data	No Data	3187993	3189417		STY3344					t3090					SPA3038		4	5		1	1	1	1	1	1	1	1	1				-1.97948	0.0029689	1	-1.93449	0.0056636	1	-1.44321	0.0034013	1	-1.13962	0.008356	1
CHIP6_4821	STY3347	t3092		putative membrane protein		No Data	No Data	3191038	3191730		STY3347					t3092					SPA3040		5	5	1	1	1	1	1	1	1	1	1	1	3.44926	0.0108794	1	2.39715	0.0027791	1	1.62702	0.0240555	1	1.28413	0.0091347	1
CHIP6_3167	STY3355	t3099		probable two-component system sensor histidine kinase		Regulatory functions	Other	3198957	3200306		STY3355					t3099					SPA3047	STM3178	4	5		1	1	1	1	1	1	1	1	1				1.20274	0.0039396	1	1.31165	0.0293176	1	1.38443	0.0062762	1	1.6244	0.015511	1
CHIP6_3181	STY3370	t3112	assT	probable arylsulfate sulfotransferase		Amino acid biosynthesis	Serine family	3212004	3213800		STY3370				1	t3112				1	SPA3060	STM3192	5	5	1	1	1	1	1	1	1	1	1	1	2.26625	0.0141154	1	2.16489	0.0038548	1				2.11903	0.0153256	1	1.28402	0.0151951	1
CHIP6_3194	STY3384	t3125	bacA	bacitracin resistance protein (putative undecaprenol kinase)		Cellular processes	Toxin production and resistance	3228068	3228889		STY3384					t3125					SPA3073	STM3205	4	5	1	1		1	1	1	1	1	1	1	1.3318	0.0066615	1				1.81646	0.0200576	1	1.49264	0.0175882	1	1.32083	0.0316444	1
CHIP6_3196	STY3386	t3127		putative membrane protein		Hypothetical proteins	Conserved	3229453	3230064		STY3386					t3127					SPA3075	STM3207	4	2			1		1		1	1	1	1				4.21465	0.0037937	1	5.04549	0.0069222	1	2.90005	0.0036611	1	2.57612	0.0037474	1
CHIP6_3204	STY3394	t3136	cheM	methyl-accepting chemotaxis protein II		Cellular processes	Chemotaxis and motility	3238302	3239870		STY3394					t3136					SPA3084	STM3216	4	5	1	1		1	1	1	1	1	1	1	1.99453	0.0039364	1				1.7614	0.0407377	1	2.04767	0.0060544	1	1.24101	0.0300492	1
CHIP6_3213	STY3405	t3145		probable membrane transport protein		Transport and binding proteins	Anions	3250996	3252240		STY3405					t3145					SPA3094	STM3225	5	5	1	1	1	1	1	1	1	1	1	1	-0.750404	0.0254619		-1.09932	0.0124081	1	-1.0113	0.0398206	1	-1.47355	0.0036359	1	-1.10109	0.0112766	1
CHIP6_3231	STY3426		tdcC			Pseudogene	Pseudogene	3267539	3268869	pseudogene	STY3426										SPA3112	STM3243	5	5	1	1	1	1	1	1	1	1	1	1	2.20409	0.0148989	1	2.14291	0.0043587	1				1.39523	0.009032	1	1.50739	0.0087982	1
CHIP6_3250	STY3446	t3183		conserved hypothetical protein		Hypothetical proteins	Conserved	3289558	3290421		STY3446					t3183					SPA3132	STM3263	4	2	1				1		1	1	1	1	4.45005	0.0057309	1				4.24415	0.0052861	1	3.7882	0.0041841	1	4.13216	0.0052741	1
CHIP6_3305	STY3500	t3238		probable sigma(54) modulation protein		Protein synthesis	Translation factors	3340392	3340679		STY3500					t3238					SPA3188	STM3321	4	2	1				1		1	1	1	1	5.36132	0.0050545	1				5.30757	0.0067212	1	4.93637	0.0041187	1	4.19029	0.003516	1
CHIP6_3314	STY3510	t3247	gltB	glutamate synthase [NADPH] large chain precursor		Amino acid biosynthesis	Glutamate family	3349044	3353504		STY3510					t3247					SPA3198	STM3330	5	5	1	1	1	1	1	1	1	1	1	1				2.25596	0.0042267	1	2.85089	0.0157811	1	1.81449	0.0070019	1	1.93838	0.0052546	1
CHIP6_3893	STY3622	t3360	hemD	uroporphyrinogen III synthase		Biosynthesis of cofactors, prosthetic groups, and carriers	Heme, porphyrin, and cobalamin	3475920	3476660		STY3622					t3360					SPA3778	STM3937	5	5	1	1	1	1	1	1	1	1	1	1	0.741851	0.0517318		2.5054	0.0116585	1	2.93768	0.0048295	1	2.23534	0.0140949	1	2.79708	0.0030957	1
CHIP6_3890	STY3625	t3367	yifK	probable amino acid permease		Transport and binding proteins	Amino acids, peptides and amines	3480167	3481552		STY3625					t3367					SPA3770	STM3930	5	5	1	1	1	1	1	1	1	1	1	1	1.92976	0.0066615	1	1.86732	0.0039109	1	1.89112	0.0056924	1	0.731893	0.0197804		1.03266	0.0120977	1
CHIP6_3885	STY3630	t3372	rffA	lipopolysaccharide biosynthesis protein		Cellular processes	Detoxification	3486179	3487309		STY3630					t3372					SPA3765	STM3925	5	5	1	1	1	1	1	1	1	1	1	1	2.29205	0.0030069	1	1.61276	0.0048075	1	1.31632	0.0154561	1	0.593545	0.0187363		1.11078	0.0056583	1
CHIP6_3876	STY3639	t3381	trxA	thioredoxin		Energy metabolism	Electron transport	3496464	3496793		STY3639					t3381					SPA3756	STM3915	5	1	1		1		1		1	1	1		7.04703	0.0038776	1	5.84007	0.0054318	1	6.21515	0.0138725	1	5.66328			5.22478	0.0043152	1
CHIP6_3875	STY3640	t3382	rhlB	putative ATP-dependent RNA helicase		Transcription	Transcription factors	3496937	3498202		STY3640					t3382					SPA3755	STM3914	5	5	1	1	1	1	1	1	1	1	1	1	2.68088	0.0130792	1	2.17484	0.003274	1	2.34249	0.0221597	1				1.67487	0.0073124	1
CHIP6_3422	STY3739	t3481	tufB	elongation factor Tu		Protein synthesis	Translation factors	3589422	3590606		STY3739	STY4353		1		t3481	t4060		1		SPA3311	STM3445	5	5	1	1	1	1	1	1	1	1	1	1	3.43661	0.0066393	1	1.34393	0.0110429	1				2.34341	0.0125906	1	1.35964	0.0085372	1
CHIP6_4017	STY3804	t3552		putative carbohydrate kinase		Energy metabolism	Sugars	3667525	3668484		STY3804					t3552					SPA3909	STM4066	4	5		1	1	1	1	1	1	1	1	1				1.73543	0.0043193	1	1.47223	0.0121561	1	3.28118	0.0035147	1	2.62323	0.0033704	1
CHIP6_3985	STY3842	t3585	fdoI	formate dehydrogenase-O gamma subunit		Energy metabolism	Anaerobic	3701490	3702125		STY3842					t3585					SPA3877	STM4035	5	5	1	1	1	1	1	1	1	1	1	1	2.75352	0.0040849	1	1.69481	0.0036628	1	1.6803	0.0199849	1	1.12789	0.0351686	1	0.809987	0.023581
CHIP6_3971	STY3856	t3599	yihT	putative aldolase		Energy metabolism	Pentose phosphate pathway	3711587	3712465		STY3856					t3599					SPA3863	STM4022	4	5		1	1	1	1	1	1	1	1	1				2.41467	0.0030641	1	2.86688	0.0143863	1	1.38096	0.034195	1	1.89794	0.0039373	1
CHIP6_3957	STY3871	t3613	typA	GTP-binding protein		Unknown function	General	3726120	3727943		STY3871					t3613					SPA3850	STM4009	5	5	1	1	1	1	1	1	1	1	1	1	3.28549	0.00433	1	2.87371	0.0036769	1	2.32906	0.0922482		2.84374	0.0035383	1	2.80259	0.0041882	1
CHIP6_4868	STY3950	t3691		hypothetical protein		Hypothetical proteins	Conserved	3818303	3819430		STY3950					t3691							5	1	1		1		1		1	1	1		6.3427	0.0032273	1	4.93008	0.0027471	1	6.57217	0.0051205	1				5.88376	0.0063761	1
CHIP6_3769	STY3988	t3724		putative DeoR-family transcriptional regulator		Purines, pyrimidines, nucleosides, and nucleotides	Salvage of nucleosides and nucleotides	3853107	3853892		STY3988					t3724					SPA3644	STM3794	5	5	1	1	1	1	1	1	1	1	1	1	2.67228	0.0102144	1	1.70244	0.0043323	1	2.57087	0.0096672	1				1.70012	0.0070807	1
CHIP6_3739	STY4022	t3754	mgtC	conserved hyopthetical protein	3	Transport and binding proteins	Cations and iron carrying compounds	3883613	3884308		STY4022					t3754					SPA3614	STM3764	5	4	1		1	1	1	1	1	1	1	1	4.56465	0.0025723	1	2.78296	0.0143328	1				2.3439	0.0035622	1	1.89377	0.0068384	1
CHIP6_3738	STY4023	t3755	mgtB	Magnesium transport ATPase, P-type 2	3	Transport and binding proteins	Unknown substrate	3884528	3887254		STY4023					t3755					SPA3613	STM3763	5	5	1	1	1	1	1	1	1	1	1	1	1.53465	0.0243562	1	1.50703	0.0097811	1	2.67447	0.0131435	1	0.833462	0.0588469		1.32744	0.0119943	1
CHIP6_3733	STY4030		misL		3	Pseudogene	Pseudogene	3891261	3894130	pseudogene	STY4030										SPA3608	STM3757	4	5		1	1	1	1	1	1	1	1	1				1.5387	0.0036911	1	1.96281	0.0164435	1	1.59736	0.0047071	1	1.56056	0.0036891	1
CHIP6_3682	STY4090	t3814		conserved hypothetical protein		Cell envelope	Other	3948736	3950019		STY4090					t3814					SPA3557	STM3705	5	5	1	1	1	1	1	1	1	1	1	1	1.23502	0.0056891	1	0.869513	0.0168047		1.32538	0.0135047	1	1.03122	0.0074752	1	1.02371	0.0309637	1
CHIP6_3569	STY4209	t3922	prlC	oligopeptidase A		Protein fate	Degradation of proteins, peptides, and glycopeptides	4074184	4076226		STY4209					t3922					SPA3451	STM3594	5	5	1	1	1	1	1	1	1	1	1	1	1.10405	0.0299659	1	1.05029	0.0149595	1	1.09973	0.0330265	1	0.489592	0.0299466		1.77747	0.0037277	1
CHIP6_3565	STY4212	t3925	uspA	universal stress protein A		Cellular processes	Adaptations to atypical conditions	4078877	4079311		STY4212					t3925					SPA3448	STM3591	4	4	1	1		1	1		1	1	1	1	2.19306	0.003374	1				2.68509	0.0133868	1	1.98318	0.0047283	1	2.70071	0.003212	1
CHIP6_4876	STY4220	t3932		putative regulatory protein		Transcription	Degradation of RNA	4085586	4085966		STY4220					t3932					SPA3441		5	4	1		1	1	1	1	1	1	1	1	4.58167			3.24199	0.0034424	1	3.41382	0.0110685	1	3.11183	0.0085584	1	2.30636	0.0032364	1
CHIP6_3551	STY4234	t3945		methyl-accepting chemotaxis citrate transducer		Cellular processes	Chemotaxis and motility	4099515	4101158		STY4234					t3945					SPA3428	STM3577	5	5	1	1	1	1	1	1	1	1	1	1	1.7854	0.0068082	1	1.54726	0.0060763	1	1.76514	0.0199114	1	0.960583	0.0475613		1.0288	0.0134296	1
CHIP6_3550	STY4235	t3946		heavy metal-transporting ATPase		Transport and binding proteins	Cations and iron carrying compounds	4101355	4103553		STY4235					t3946					SPA3427	STM3576	5	5	1	1	1	1	1	1	1	1	1	1	1.82188	0.0062495	1	1.72316	0.0034143	1	3.67291			1.81238	0.0053577	1	2.13407	0.0039556	1
CHIP6_3534	STY4252	t3962	livF	high-affinity branched-chain amino acid transport ATP-binding protein		Transport and binding proteins	Amino acids, peptides and amines	4116631	4117344		STY4252					t3962					SPA3411	STM3560	5	4	1	1	1	1	1		1	1	1	1	3.2944	0.0027492	1	3.37083			3.25479	0.015575	1	3.40144	0.0053796	1	3.08477	0.0032364	1
CHIP6_3526	STY4259	t3969		hypothetical protein		Hypothetical proteins	Conserved	4122975	4123346		STY4259					t3969					SPA3404	STM3552	5	3	1	1	1		1		1	1	1	1	3.9323	0.0027935	1	4.70475	0.0034638	1	4.17596	0.0057508	1	3.95148	0.0073222	1	3.2755
CHIP6_3517	STY4268	t3978	gntR	gluconate utilization operon repressor		Regulatory functions	Other	4132749	4133744		STY4268					t3978					SPA3394	STM3543	5	4	1	1	1	1	1		1	1	1	1	2.15252	0.0029109	1	2.99621	0.0035147	1	4.49796	0.0178	1	3.6997	0.0077529	1	3.61131
CHIP6_3476	STY4296	t4006	pckA	phosphoenolpyruvate carboxykinase		Energy metabolism	Glycolysis/gluconeogenesis	4172409	4174028		STY4296					t4006					SPA3365	STM3500	5	5	1	1	1	1	1	1	1	1	1	1	-2.08122	0.0170076	1	-1.80743	0.0041349	1	-1.77272	0.0049184	1	-1.50982	0.0097746	1	-0.787214	0.0150469
CHIP6_3453	STY4319	t4028	cysG	siroheme synthase		Biosynthesis of cofactors, prosthetic groups, and carriers	Heme, porphyrin, and cobalamin	4200791	4202164		STY4319				1	t4028				1	SPA3343	STM3477	5	5	1	1	1	1	1	1	1	1	1	1	2.81444	0.0028867	1	1.95885	0.0055438	1	1.37482	0.0058406	1	0.834853	0.0182092		1.85609	0.003974	1
CHIP6_3454	STY4319	t4028	cysG	siroheme synthase		Biosynthesis of cofactors, prosthetic groups, and carriers	Heme, porphyrin, and cobalamin	4200791	4202164		STY4319				1	t4028				1	SPA3343	STM3477	5	5	1	1	1	1	1	1	1	1	1	1	2.5898	0.0158767	1				1.2359	0.0101853	1	1.55125	0.0239462	1	2.02611	0.0171615	1
CHIP6_3442	STY4331	t4039	crp	cyclic AMP receptor protein,catabolite gene activator		Energy metabolism	Electron transport	4213325	4213957		STY4331					t4039					SPA3332	STM3466	5	5	1	1	1	1	1	1	1	1	1	1	1.50529	0.0050349	1	1.02667	0.0100632	1	1.70416	0.004984	1	1.35944	0.0082825	1	0.824999	0.0264684
CHIP6_3423	STY4352	t4059	fusA	elongation factor G		Protein synthesis	Translation factors	4227831	4229945		STY4352					t4059					SPA3312	STM3446	5	4	1	1	1	1	1		1	1	1	1	3.23927	0.0074083	1	2.35198	0.0039252	1	2.89381	0.0606549		1.73915	0.0054917	1	1.95953	0.0045935	1
CHIP6_3420	STY4355	t4062	bfr	bacterioferritin		Transport and binding proteins	Cations and iron carrying compounds	4231652	4232128		STY4355					t4062					SPA3309	STM3443	4	4		1	1	1	1		1	1	1	1				2.53893	0.0152849	1	3.20697	0.0112995	1	2.29423	0.0068026	1	1.89271	0.0061721	1
CHIP6_3416	STY4359	t4066	rplD	50S ribosomal subunit protein L4		Protein synthesis	Ribosomal proteins: synthesis and modification	4233956	4234561		STY4359					t4066					SPA3305	STM3439	5	5	1	1	1	1	1	1	1	1	1	1	3.19877	0.0029862	1	3.07242			2.72778	0.0113273	1	3.86049	0.0058362	1	2.78891	0.0032736	1
CHIP6_3414	STY4361	t4068	rplB	50S ribosomal subunit protein L2		Protein synthesis	Ribosomal proteins: synthesis and modification	4234878	4235699		STY4361					t4068					SPA3303	STM3437	5	5	1	1	1	1	1	1	1	1	1	1	2.71898	0.0164612	1	2.72621	0.01195	1	2.19781	0.0141197	1	3.01774	0.0143472	1
CHIP6_3397	STY4378	t4085	prlA	preprotein translocase subunit		Protein fate	Protein and peptide secretion and trafficking	4242144	4243475		STY4378					t4085					SPA3286	STM3420	5	5	1	1	1	1	1	1	1	1	1	1				1.92528	0.0031242	1	3.05812	0.008693	1	1.96771	0.0235771	1	1.95739	0.0066233	1
CHIP6_3380	STY4394	t4101	yrdD	conserved hypothetical protein		DNA metabolism	DNA replication, recombination, and repair	4254294	4254836		STY4394					t4101					SPA3270	STM3403	5	2	1		1		1		1	1	1	1	4.93545	0.0026784	1	3.71649	0.0063184	1	4.14511	0.0049055	1	2.95451			2.76953	0.0034945	1
CHIP6_4207	STY4469	t4177		putative membrane protein		Hypothetical proteins	Conserved	4355502	4355912		STY4469					t4177					SPA4088	STM4271	5	2	1		1		1		1	1	1	1	6.37261	0.0066173	1	4.93507	0.003635	1	5.4909	0.01246	1	3.40182			3.40139	0.0039556	1
CHIP6_4210	STY4472	t4180		putative membrane protein		Hypothetical proteins	Conserved	4358279	4358593		STY4472					t4180					SPA4091	STM4274	4	3			1	1	1		1	1	1	1				2.66246	0.0028911	1	2.99604	0.0165215	1	2.60708	0.0046862	1	2.25096	0.0045386	1
CHIP6_4241	STY4503		dmsA			Pseudogene	Pseudogene	4397074	4399424	pseudogene	STY4503										SPA4123	STM4305.S	4	5		1	1	1	1	1	1	1	1	1				2.16437	0.0030253	1	2.27584	0.0047923	1	1.20703	0.0057723	1	1.15701	0.0261007	1
CHIP6_4888	STY4524	t4229		hypothetical protein	7	No Data	No Data	4414008	4414313		STY4524					t4229							5	4	1	1	1	1	1		1	1	1	1	2.76788	0.0114899	1	2.76448	0.0031726	1	3.41832	0.0051609	1	2.73571			1.73183	0.0030298	1
CHIP6_4943	STY4592	t4286		hypothetical protein	7	Cellular processes	DNA transformation	4467675	4469624		STY4592					t4286							5	3	1		1		1	1	1	1	1	1	4.73729			3.45744	0.0026556	1	1.48404	0.0110405	1	2.49801	0.003358	1	1.20556	0.0084762	1
CHIP6_4954	STY4609	t4303	sopE	invasion-associated secreted protein.	7	Cellular processes	Toxin production and resistance	4481801	4482523		STY4609					t4303					SPA2564		5	4	1		1	1	1	1	1	1	1	1	4.59312	0.003464	1	2.92434	0.0055013	1	2.49266	0.0112444	1	2.01157	0.0121322	1	0.785296	0.0461007
CHIP6_2711	STY4611	t4305		probable phage tail fibre protein	7	Viral functions	General	4483135	4484754		STY4611					t4305					SPA2566	STM2703	5	5	1	1	1	1	1	1	1	1	1	1	3.48838	0.0030929	1	1.32376	0.0267537	1	1.24732	0.01254	1	1.33255	0.0054016	1	0.906413	0.0146621
CHIP6_4987	STY4676	t4367		hypothetical protein	7	No Data	No Data	4538390	4539172		STY4676					t4367							4	3			1	1	1		1	1	1	1				4.62148	0.0026264	1	6.18028	0.0076746	1	5.26678	0.0048815	1	3.03448	0.0033116	1
CHIP6_4273	STY4697	t4389	ecnR	transcriptional regulatory protein		Regulatory functions	Other	4557150	4557737		STY4697					t4389					SPA4154	STM4337	5	5	1	1	1	1	1	1	1	1	1	1	2.51202	0.0037858	1	2.24688	0.0057191	1	2.29068	0.00623	1	1.27188	0.0080544	1	0.658994	0.0326367
CHIP6_4300	STY4723	t4417	purA	adenylosuccinate synthetase		Purines, pyrimidines, nucleosides, and nucleotides	Purine ribonucleotide biosynthesis	4585444	4586742		STY4723					t4417					SPA4183	STM4366	5	5	1	1	1	1	1	1	1	1	1	1	1.81528	0.0135497	1	1.27804	0.0192225	1	1.38232	0.0350847	1	1.21727	0.0067807	1	0.996043	0.0107472
CHIP6_4316	STY4738	t4433	yjfR	conserved hypothetical protein		Hypothetical proteins	Conserved	4599348	4600412		STY4738					t4433					SPA4199	STM4382	5	5	1	1	1	1	1	1	1	1	1	1				1.7311	0.0119116	1	2.25007	0.0194426	1	1.20082	0.0167869	1	1.06886	0.0429437	1
CHIP6_4345	STY4770	t4465	ytfP	conserved hypothetical protein		Hypothetical proteins	Conserved	4630671	4631015		STY4770					t4465					SPA4231	STM4411	5	2	1		1		1	1	1		1	1	5.19138	0.0033096	1	4.05794	0.0031039	1	3.52682	0.0048232	1	5.73925	0.0095507	1	5.11627
CHIP6_4348	STY4773	t4468	ppa	inorganic pyrophosphatase		Central intermediary metabolism	Phosphorus compounds	4633847	4634377		STY4773					t4468					SPA4234	STM4414	5		1		1		1		1		1		5.58266	0.0024981	1	5.61083	0.0041997	1	5.45492	0.0054174	1	6.11793			5.25939	0.0030298	1
CHIP7_5387	STY4794	t4489	treB	PTS system, trehalose-specific IIBC component		Cellular processes	Toxin production and resistance	4652879	4654297		STY4794					t4489					SPA4255	STM4454	5	5	1	1	1	1	1	1	1	1	1	1	2.26834	0.0052485	1	1.47128	0.0127968	1	1.97826	0.111977		1.21705	0.0229473	1	1.60735	0.006585	1
CHIP6_4998	STY4826	t4523		bacteriophage gene regulatory protein	10	Regulatory functions	Other	4689323	4689562		STY4826					t4523							4	3			1	1	1		1	1	1	1				3.54504	0.0025978	1	8.07655	0.0056352	1	4.91687	0.0029955	1	3.2175	0.002765	1
CHIP6_5004	STY4832			Bacteriophage P4 DNA primase	10	DNA metabolism	DNA replication, recombination, and repair	4692212	4694545		STY4832										SPA4299		5	5	1	1	1	1	1	1	1	1	1	1				1.76661	0.0051676	1	1.93141	0.0306365	1	1.86067	0.0148036	1	2.24643	0.0032181	1
CHIP7_5475	STY4848				10	Pseudogene	Pseudogene	4705454	4706288	pseudogene	STY4848										SPA4312		4	5		1	1	1	1	1	1	1	1	1				-1.32021	0.0053743	1	-1.20136	0.0110126	1	-1.457	0.005272	1	-1.48728	0.0085309	1
CHIP6_4440	STY4868	t4562	iadA	probable isoaspartyl dipeptidase		Central intermediary metabolism	Amino sugars	4730107	4731279		STY4868					t4562					SPA4332	STM4512	5	5	1	1	1	1	1	1	1	1	1	1	3.55703	0.0056684	1	3.15936	0.0032297	1				3.65413	0.0033508	1	3.24416	0.0180253	1
CHIP6_0125	STY4871	t4565		Putative membrane protein		Unclassified		4732706	4733080														5	4	1	1	1	1	1		1	1	1	1	4.03801	0.0866		3.5768	0.0049062	1	3.37713	0.0108205	1	3.32925	0.0086191	1	2.49911	0.0090618	1
CHIP6_4460	STY4890	t4582	cstA	probable carbon starvation protein		Cellular processes	Adaptations to atypical conditions	4751918	4754068		STY4890					t4582					SPA4353	STM4532	5	5	1	1	1	1	1	1	1	1	1	1	1.1388	0.0287703	1	1.52502	0.004173	1				1.07579	0.0359306	1	1.25324	0.0136169	1
CHIP6_4484	STY4909	t4602		conserved hypothetical protein		Central intermediary metabolism	Other	4769681	4770361		STY4909					t4602					SPA4373	STM4559.S	5	5	1	1	1	1	1	1	1	1	1	1	2.81445	0.0052684	1	2.14911	0.0032152	1				1.24903	0.0385756	1	1.02709	0.012055	1
CHIP6_4486	STY4911	t4604	osmY	Putative periplasmic protein		Cellular processes	Other	4772444	4773061		STY4911					t4604					SPA4375	STM4561	5	3	1	1	1		1		1	1	1	1	4.03722	0.0025101	1	5.00028	0.0051957	1	4.616	0.0107358	1				2.33223	0.0093923	1
CHIP6_4493	STY4919	t4611	deoA	thymidine phosphorylase		Purines, pyrimidines, nucleosides, and nucleotides	Salvage of nucleosides and nucleotides	4778898	4780220		STY4919					t4611					SPA4382	STM4568	5	4	1	1	1	1	1		1	1	1	1	2.53896	0.0127175	1	1.65899	0.0038967	1	3.17849	0.0092708	1	1.51815	0.0267236	1
CHIP7_5528						No Data	No Data														SPA3344		4	4		1	1	1	1		1	1	1	1				2.3093	0.0059012	1	2.48182	0.0048545	1	2.01674	0.0106865	1	1.495	0.0053644	1
CHIP7_5697	HCM1.222			dihydropteroate synthase		No data	No data				HCM1.222												1						1												7.88008	0.0084189	1
CHIP7_5696	HCM1.223		strA	streptomycin phosphotransferase		No data	No data				HCM1.223												3		1		1		1						10.3856	0.0044601	1	8.33399	0.0031447	1
CHIP6_0129	STY0002	t0002	thrA	aspartokinase I/homoserine dehydrogenase I		Amino acid biosynthesis	Aspartate family	337	2799		STY0002					t0002					SPA0002	STM0002	5	5	1	1	1	1	1	1	1	1	1	1	-0.332167	0.186429		-0.528986	0.043183		-0.485062	0.208881		-0.48543	0.0481434		-0.774071	0.0131852
CHIP6_0132	STY0004	t0004	thrC	threonine synthase		Amino acid biosynthesis	Aspartate family	3734	5020		STY0004					t0004					SPA0004	STM0004	1	5		1		1		1		1	1	1													-1.02568	0.0063289	1
CHIP6_0134	STY0006	t0006	yaaJ	putative amino-acid transport protein		Transport and binding proteins	Amino acids, peptides and amines	5966	7396		STY0006					t0006					SPA0006	STM0006	5	5	1	1	1	1	1	1	1	1	1	1	0.295152	0.215788		0.496119	0.0550831		0.470227	0.142196		0.232685	0.265663		0.0847902	0.636291
CHIP6_0135	STY0007	t0007	talB	transaldolase B		Energy metabolism	Pentose phosphate pathway	7665	8618		STY0007					t0007					SPA0007	STM0007	5	4	1	1	1	1	1		1	1	1	1				1.14111	0.0200226	1				3.45899	0.012382	1
CHIP6_0137	STY0009	t0009	yaaH	conserved hypothetical protein		Unclassified	Role category not yet assigned	9376	9942		STY0009					t0009					SPA0009	STM0009	2	1							1	1	1											5.5786			5.34832	0.0071798	1
CHIP6_0140	STY0012	t0012	dnaK	DnaK protein (heat shock protein 70)		Protein fate	Protein folding and stabilization	11594	13510		STY0012					t0012					SPA0012	STM0012	5	5	1	1	1	1	1	1	1	1	1	1	0.588882	0.071987		-0.0919647	0.604105		-0.411169	0.124723		-0.320981	0.132176		-0.680142	0.0519225
CHIP6_0142	STY0014	t0014		putative regulatory protein		Regulatory functions	Other	15020	15967		STY0014					t0014					SPA0014	STM0014	2	4			1	1	1	1		1		1				3.282	0.0036769	1	3.30632	0.0056126	1
CHIP6_0147	STY0019	t0019		hypothetical protein		No Data	No Data	20004	21155		STY0019					t0019					SPA0019	STM0019	3	2			1				1	1	1	1				3.95776	0.0079667	1				3.8064			2.87397	0.0042507	1
CHIP6_0152	STY0029	t0025	bcfD	fimbrial subunit		Cell envelope	Surface structures	28429	29436		STY0029					t0025					SPA0024	STM0024	5	5	1	1	1	1	1	1	1	1	1	1	0.556857	0.0466808		0.925527	0.006005		0.701631	0.0605814		0.0344322	0.842078		-0.323433	0.166333
CHIP6_0153	STY0030	t0026	bcfE	fimbrial subunit		Cell envelope	Other	29437	29982		STY0030					t0026					SPA0025	STM0025	3	2	1	1	1		1	1					3.26582	0.0050099	1	4.25405	0.1195		3.46083	0.0055378	1
CHIP6_0166	STY0045	t0039		hypothetical protein		No Data	No Data	43198	44181		STY0045					t0039					SPA0038	STM0037	1	4		1	1	1				1		1				2.84361	0.0051361	1
CHIP6_0167	STY0046	t0040		possible sulfatase		Unclassified	Role category not yet assigned	44308	46023		STY0046					t0040					SPA0039	STM0038	5	5	1	1	1	1	1	1	1	1	1	1	-0.626484	0.0383688		-0.388979	0.0850741		-0.708129	0.0407346		-0.876421	0.0176179		-0.722117	0.016057
CHIP6_0168	STY0047	t0041	nhaA	Na(+)/H(+) antiporter 1		Transport and binding proteins	Cations and iron carrying compounds	46186	47352		STY0047					t0041					SPA0040	STM0039	3	5		1		1	1	1	1	1	1	1							-0.816396	0.0410036		-0.961911	0.0112971		-0.851124	0.0155581
CHIP6_0170	STY0049	t0043		putative glycosyl hydrolase		Central intermediary metabolism	Other	48368	50407		STY0049					t0043					SPA0042	STM0041	2	5		1	1	1	1	1		1		1				0.218606	0.291466		0.949039	0.0484306
CHIP6_0175	STY0055	t0048	ileS	isoleucyl-tRNA synthetase		Protein synthesis	tRNA aminoacylation	53852	56686		STY0055					t0048					SPA0047	STM0046	1	5		1	1	1		1		1		1				0.395071	0.0675379
CHIP6_0176	STY0056	t0049	lspA	lipoprotein signal peptidase		Protein fate	Protein and peptide secretion and trafficking	56686	57186		STY0056					t0049					SPA0048	STM0047	3	4		1	1			1	1	1	1	1				4.0987						2.24291	0.0069597	1	2.27937
CHIP6_0179	STY0059	t0052		hypothetical protein		No Data	No Data	58943	60145		STY0059					t0052					SPA0051	STM0050	2	2							1	1	1	1										2.97628	0.0059236	1	2.5724	0.00447	1
CHIP6_0180	STY0060	t0053	yaaF	putative nucleoside hydrolase (IUNH family)		Purines, pyrimidines, nucleosides, and nucleotides	Salvage of nucleosides and nucleotides	60161	61081		STY0060					t0053					SPA0052	STM0051	5	5	1	1	1	1	1	1	1	1	1	1	0.414592	0.14836		-0.348969	0.181081		-0.602981	0.028124		-0.0364709	0.858951		-0.748201	0.0504511
CHIP6_0181	STY0061	t0054	citB	transcriptional regulatory protein citb		Regulatory functions	Other	61103	61789		STY0061					t0054					SPA0053	STM0052	1	4		1		1			1	1		1										2.23701	0.0083972	1
CHIP6_0184	STY0065	t0058	oadG	oxaloacetate decarboxylase gamma chain		Transport and binding proteins	Cations and iron carrying compounds	66650	66889		STY0065	STY3533		1		t0058	t3268		1		SPA0057	STM0056	4				1		1		1		1					5.88551			5.89043	0.0623		5.8857			5.29907
CHIP6_0185	STY0066	t0059	citC	citrate-sodium symporter		Transport and binding proteins	Carbohydrates, organic alcohols, and acids	67048	68388		STY0066					t0059					SPA0058	STM0057	2	3		1					1	1	1	1										0.80036	0.0577341		0.541761	0.033667
CHIP6_0186	STY0067	t0060	citC2	[citrate (PRO-3S)-lyase] ligase		Protein fate	Protein modification and repair	68633	69676		STY0067					t0060					SPA0059	STM0058	2	5		1		1	1	1		1	1	1							-0.335461	0.123489					1.18386	0.010891	1
CHIP6_0187	STY0068	t0061	citD2	citrate lyase acyl carrier protein		Energy metabolism	Fermentation	69706	69999		STY0068					t0061					SPA0060	STM0059	1	5		1		1	1	1		1		1							1.14881	0.0145447	1
CHIP6_0189	STY0070	t0063	citF2	citrate lyase alpha chain		Energy metabolism	Fermentation	70876	72396		STY0070					t0063					SPA0062	STM0061	5	5	1	1	1	1	1	1	1	1	1	1	-1.39462	0.0063366	1	-0.593226	0.0594235					-0.663455	0.0356172		-0.862908	0.0731101
CHIP6_0192	STY0072	t0065	citG2	citg protein		Unknown function	General	72925	73833		STY0072					t0065					SPA0064	STM0063	1	5		1		1		1	1	1		1										-1.0808	0.0459872	1
CHIP6_0193	STY0073	t0066	dapB	dihydrodipicolinate reductase		Amino acid biosynthesis	Aspartate family	74013	74834		STY0073					t0066					SPA0065	STM0064	5	5	1	1	1	1	1	1	1	1	1	1	1.89565	0.0159098	1	0.83811	0.0846665					1.19681	0.0096439	1	0.579317	0.0889519
CHIP6_0194	STY0076	t0067	carA	carbamoyl-phosphate synthase small chain		Purines, pyrimidines, nucleosides, and nucleotides	Pyrimidine ribonucleotide biosynthesis	75696	76844		STY0076					t0067					SPA0067	STM0066	1	5		1		1		1	1	1		1										0.758741	0.0104214
CHIP6_0199	STY0081	t0072	caiC	probable crotonobetaine/carnitine-CoA ligase		Unclassified	Role category not yet assigned	82381	83934		STY0081					t0072					SPA0072	STM0071	1	1								1	1														3.74765	0.0102528	1
CHIP6_0200	STY0082	t0073	caiB	L-carnitine dehydratase		Energy metabolism	Anaerobic	83997	85214		STY0082					t0073					SPA0073	STM0072	5	5	1	1	1	1	1	1	1	1	1	1	2.05824	0.0296339	1	1.06868	0.0138097	1	0.645778	0.091886		0.852531	0.0285596
CHIP6_0204	STY0086	t0077	fixB	FixB protein		Energy metabolism	Electron transport	89287	90228		STY0086				1	t0077				1	SPA0077	STM0076	1	5		1		1	1	1		1		1							1.79735	0.0054971	1
CHIP6_0216	STY0103	t0091	apaH	bis(5-nucleosyl)-tetraphosphatase		Cellular processes	Adaptations to atypical conditions	101228	102076		STY0103					t0091					SPA0089	STM0088	2	5		1		1		1	1	1	1	1										-0.920097	0.0041512		-0.136693	0.43135
CHIP6_0218	STY0105	t0093	ksgA	dimethyladenosine transferase		Cellular processes	Toxin production and resistance	102467	103288		STY0105					t0093					SPA0091	STM0090	1	5		1		1		1	1	1		1										0.370532	0.0605377
CHIP6_0220	STY0107	t0095	surA	survival protein SurA precursor		Protein fate	Protein folding and stabilization	104274	105560		STY0107					t0095					SPA0093	STM0092	3	5		1	1	1		1	1	1	1	1				-0.413215	0.0867518								-0.384716	0.0784892
CHIP6_0225	STY0112	t0100	polB	DNA polymerase II		DNA metabolism	DNA replication, recombination, and repair	112880	115231		STY0112					t0100					SPA0098	STM0097	2	5		1	1	1		1	1	1		1				0.766043	0.0131525					0.953746	0.0091246
CHIP6_0228	STY0118	t0105	araD	L-ribulose-5-phosphate 4-epimerase		Energy metabolism	Sugars	118656	119351		STY0118					t0105					SPA0103	STM0101	2						1				1								4.13098	0.017011	1				5.2289
CHIP6_0229	STY0119	t0106	araA	L-arabinose isomerase		Energy metabolism	Sugars	119492	120994		STY0119					t0106					SPA0104	STM0102	5	5	1	1	1	1	1	1	1	1	1	1				0.374556	0.22841		0.463553	0.0708619		0.240209	0.292838		0.261958	0.204481
CHIP6_0230	STY0120	t0107	araB	L-ribulokinase		Energy metabolism	Sugars	121005	122714		STY0120					t0107					SPA0105	STM0103	5	1	1		1		1		1	1	1		5.48866	0.0035203	1	6.89551	0.0079667	1				5.20312			5.78621	0.0712
CHIP6_0231	STY0121	t0108	araC	arabinose operon regulatory protein		Energy metabolism	Sugars	123055	123900		STY0121					t0108					SPA0106	STM0104	1	5		1		1		1		1	1	1													-0.676454	0.0506847
CHIP6_0233	STY0123	t0110	yabJ	hypothetical ABC transporter		Transport and binding proteins	Amino acids, peptides and amines	124825	125532		STY0123					t0110					SPA0108	STM0106	5		1		1		1		1		1		6.95237	0.0034919	1	6.74078	0.0036656	1	6.38345	0.0068059	1	6.20959			6.52458
CHIP6_0234	STY0124	t0111	yabK	putative ABC transporter integral membrane protein		Transport and binding proteins	Other	125516	127126		STY0124					t0111					SPA0109	STM0107	1	5		1	1	1		1		1		1				0.365576	0.05975
CHIP6_0237	STY0129	t0114	leuD	3-isopropylmalate dehydratase		Amino acid biosynthesis	Pyruvate family	130471	131076		STY0129					t0114					SPA0112	STM0110	1	5		1		1		1		1	1	1													0.18471	0.258264
CHIP6_0240	STY0132	t0117	leuA	2-isopropylmalate synthase		Amino acid biosynthesis	Pyruvate family	133581	135152		STY0132					t0117					SPA0115	STM0113	1	5		1		1		1	1	1		1										-0.788846	0.0528073
CHIP6_0243	STY0135	t0120	ilvI	acetolactate synthase isozyme III large subunit		Amino acid biosynthesis	Pyruvate family	137249	138973		STY0135					t0120					SPA0118	STM0116	5	4	1	1	1	1	1		1	1	1	1	1.4694	0.0218092	1	1.48721	0.0110277	1	1.96099	0.0295838	1	-0.196677	0.335624		-0.0572871	0.684896
CHIP6_0244	STY0136	t0121	ilvH	acetolactate synthase isozyme III small subunit		Amino acid biosynthesis	Pyruvate family	138973	139467		STY0136					t0121					SPA0119	STM0117	1	5		1		1		1	1	1		1										-0.984024	0.0142619
CHIP6_0245	STY0138	t0122	fruR	fructose repressor		Regulatory functions	Other	139751	140755		STY0138					t0122					SPA0120	STM0118	5	5	1	1	1	1	1	1	1	1	1	1	2.32588	0.003742	1	2.01645	0.0036433	1	2.38338	0.0060616	1	0.987962	0.0147249		0.822674	0.0350841
CHIP6_0247	STY0140	t0124	yabC	conserved hypothetical protein		Hypothetical proteins	Conserved	141821	142762		STY0140					t0124					SPA0122	STM0120	4	5		1	1	1	1	1	1	1	1	1				1.57064	0.0062895	1	1.32184	0.0099818	1	0.885916	0.0063628		1.95693	0.0189736	1
CHIP6_0249	STY0142	t0126	ftsI	penicillin-binding protein 3 precursor		Cell envelope	Biosynthesis and degradation of murein sacculus and peptidoglycan	143140	144906		STY0142					t0126					SPA0124	STM0122	5	5	1	1	1	1	1	1	1	1	1	1	0.801903	0.0243752		0.247913	0.237777		0.581026	0.0710609		0.508398	0.0475197		0.22611	0.140942
CHIP6_0250	STY0143	t0127	murE	UDP-N-acetylmuramoylalanyl-D-glutamate--2,6-dia minopim ligase		Cell envelope	Biosynthesis and degradation of murein sacculus and peptidoglycan	144893	146380		STY0143					t0127					SPA0125	STM0123	2	5		1	1	1		1	1	1		1				-0.396133	0.122582					-0.512773	0.0242588
CHIP6_0251	STY0144	t0128	murF	UDP-N-acetylmuramoylalanyl-D-glutamyl-2,6-diami nopimelate--D-alan alanyl ligase		Cell envelope	Biosynthesis and degradation of murein sacculus and peptidoglycan	146377	147735		STY0144					t0128					SPA0126	STM0124	5	5	1	1	1	1	1	1	1	1	1	1	-0.570587	0.0241993		-0.375006	0.157133		-0.144338	0.453869		-0.214506	0.335747		0.0146258	0.950306
CHIP6_0252	STY0145	t0129	mraY	phospho-N-acetylmuramoyl-pentapeptide- transferase		Cell envelope	Biosynthesis and degradation of murein sacculus and peptidoglycan	147729	148811		STY0145					t0129					SPA0127	STM0125	5	5	1	1	1	1	1	1	1	1	1	1	0.64966	0.0322627		-0.437221	0.0616232		-0.763588	0.0200836		-0.872501	0.0223661		-1.00034	0.0173162	1
CHIP6_0255	STY0148	t0132	murG	UDP-N-acetylglucosamine:N-acetylmuramyl- (pentapeptide) pyrophosphoryl-undecaprenol N-acetylglucosamine transferase		Cell envelope	Biosynthesis and degradation of murein sacculus and peptidoglycan	151371	152438		STY0148					t0132					SPA0130	STM0128	5	5	1	1	1	1	1	1	1	1	1	1	0.790322	0.0478954		0.474677	0.0321237		0.571778	0.0321981		0.401809	0.0739002		0.565332	0.0301808
CHIP6_0256	STY0149	t0133	murC	UDP-N-acetylmuramate:alanine ligase		Cell envelope	Biosynthesis and degradation of murein sacculus and peptidoglycan	152557	154032		STY0149					t0133					SPA0131	STM0129	5	5	1	1	1	1	1	1	1	1	1	1	0.28444	0.263462		0.881017	0.0183721					-0.252775	0.228609		0.0510371	0.645253
CHIP6_0257	STY0150	t0134	ddlB	D-alanine:D-alanine ligase B		Cell envelope	Biosynthesis and degradation of murein sacculus and peptidoglycan	154025	154945		STY0150					t0134					SPA0132	STM0130	5	5	1	1	1	1	1	1	1	1	1	1				0.69786	0.0634683
CHIP6_0258	STY0151	t0135	ftsQ	cell division protein FtsQ		Cellular processes	Cell division	154947	155777		STY0151					t0135					SPA0133	STM0131	1	5		1		1		1	1	1		1										-1.26773	0.005045	1
CHIP6_0259	STY0152	t0136	ftsA	cell division protein FtsA		Cellular processes	Cell division	155774	157036		STY0152					t0136					SPA0134	STM0132	5	5	1	1	1	1	1	1	1	1	1	1	0.0229914	0.873689		0.0423066	0.831419					0.388238	0.139633
CHIP6_0260	STY0153	t0137	ftsZ	cell division protein FtsZ		Cellular processes	Cell division	157097	158248		STY0153					t0137					SPA0135	STM0133	5	5	1	1	1	1	1	1	1	1	1	1	3.33251			2.9838			2.05805	0.0063089	1	1.83009	0.0052026	1	2.24221	0.00445	1
CHIP6_0263	STY0156	t0140	secA	preprotein translocase SecA subunit		Protein fate	Protein and peptide secretion and trafficking	160107	162812		STY0156					t0140					SPA0138	STM0136	1	5		1		1		1	1	1		1										-1.16445	0.0200386	1
CHIP7_5393	STY0159	t0143		putative lysR-family transcriptional regulator		Regulatory functions	DNA interactions	164472	165413		STY0159					t0143					SPA0141		5	5	1	1	1	1	1	1	1	1	1	1	1.40131	0.0385188	1	-0.643688	0.077		0.284506	0.242135					-0.843359	0.049518
CHIP6_0269	STY0164	t0148	hofC	protein transport protein HofC		Transport and binding proteins	Amino acids, peptides and amines	168274	169476		STY0164					t0148					SPA0146	STM0142	1	5		1		1	1	1		1		1
CHIP6_0270	STY0165	t0149	hofB	protein transport protein HofB		Viral functions	General	169466	170851		STY0165					t0149					SPA0147	STM0143	4	5		1	1	1	1	1	1	1	1	1				-0.0698095	0.576338		-0.0668015	0.646174		-1.44776	0.0061856	1	-1.61916	0.0058122	1
CHIP6_0272	STY0167	t0151	nadC	nicotinate-nucleotide pyrophosphorylase		Biosynthesis of cofactors, prosthetic groups, and carriers	Pyridine nucleotides	171520	172413		STY0167					t0151					SPA0149	STM0145	2	5		1		1		1	1	1	1	1													0.547565	0.0517434
CHIP6_0277	STY0173	t0156	aroP	aromatic amino acid transport protein AroP		Transport and binding proteins	Amino acids, peptides and amines	176527	177897		STY0173					t0156					SPA0154	STM0150	1	4				1	1	1		1		1							2.61287	0.0070339	1
CHIP6_0280	STY0176	t0159	aceF	dihydrolipoamide acetyltransferase component (E2) of pyruvate dehydrogenase		Energy metabolism	Pyruvate dehydrogenase	182065	183954		STY0176					t0159					SPA0157	STM0153	3	4		1	1	1	1		1	1		1				3.18635	0.0077097	1	2.21939	0.0058635	1	1.68736	0.0117219	1
CHIP6_0281	STY0177	t0160	lpdA	dihydrolipoamide dehydrogenase		Energy metabolism	Pyruvate dehydrogenase	184153	185580		STY0177					t0160					SPA0158	STM0154	5	5	1	1	1	1	1	1	1	1	1	1	0.410789	0.143767		-0.191574	0.227385		-0.343888	0.164187		-0.56232	0.0527783		-0.75408	0.0295323
CHIP6_0283	STY0179	t0162		probable secreted protein		Hypothetical proteins	Conserved	186191	186982		STY0179					t0162					SPA0160	STM0156	5	5	1	1	1	1	1	1	1	1	1	1	1.40441	0.0252521	1	0.198791	0.330115		0.376404	0.0993742		0.451804	0.113833		-0.470621	0.168899
CHIP6_0285	STY0181	t0164	acnB	aconitate hydratase 2 (citrate hydro-lyase 2)		Energy metabolism	TCA cycle	189006	191603		STY0181					t0164					SPA0162	STM0158	5	5	1	1	1	1	1	1	1	1	1	1	0.658948	0.0339717		0.70691	0.0150259		0.557898	0.0589831		0.0133688	0.935225		0.39643	0.0411176
CHIP6_0287	STY0182	t0165		conserved hypothetical protein		Hypothetical proteins	Conserved	191791	192153		STY0182					t0165					SPA0163	STM0160	5	5	1	1	1	1	1	1	1	1	1	1	-0.546793	0.0343366		0.631771	0.0158644		0.22191	0.135665		0.705169	0.0239811		0.527468	0.0375475
CHIP6_0288	STY0183	t0166	kdgT	2-keto-3-deoxygluconate permease		Transport and binding proteins	Carbohydrates, organic alcohols, and acids	192388	193341		STY0183				1	t0166				1	SPA0164	STM0161	1	5		1		1		1	1	1		1										-0.451203	0.0901719
CHIP6_0292	STY0186	t0169		putative transcriptional regulator		Regulatory functions	Other	195592	196359		STY0186					t0169					SPA0167	STM0164	5	5	1	1	1	1	1	1	1	1	1	1	-0.0095728	0.962311		-0.678163	0.0164355					-1.08664	0.027898	1	-1.07251	0.0042297	1
CHIP6_0296	STY0190	t0173	yacK	possible multicopper oxidase precursor		Unknown function	General	198720	200330		STY0190					t0173					SPA0171	STM0168	5	5	1	1	1	1	1	1	1	1	1	1				2.74523	0.0150037	1				2.17412	0.0069368	1
CHIP6_0298	STY0192	t0175	hpt	hypoxanthine phosphoribosyltransferase		Purines, pyrimidines, nucleosides, and nucleotides	Salvage of nucleosides and nucleotides	203004	203540		STY0192					t0175					SPA0173	STM0170	1	4			1	1		1		1		1				1.27539	0.0096544	1
CHIP6_0299	STY0193	t0176	yadF	carbonic anhydrase		Central intermediary metabolism	Other	203598	204260		STY0193					t0176					SPA0174	STM0171	1	5		1	1	1		1		1		1				0.260301	0.310503
CHIP6_0301	STY0195	t0177	yadH	ABC transporter integral membrane protein		Transport and binding proteins	Unknown substrate	205292	206062		STY0195					t0177					SPA0176	STM0173	5	5	1	1	1	1	1	1	1	1	1	1	-0.884504	0.0414518		1.74984	0.0040585	1	1.67726	0.0259051	1	0.786428	0.0297162		1.26652	0.0473701	1
CHIP6_0307	STY0197	t0180	yadE	conserved hypothetical protein		Hypothetical proteins	Conserved	206675	207898		STY0197					t0180					SPA0178	STM0179	2	5		1		1		1	1	1	1	1										-1.87617	0.0040932	1	-1.91976	0.0057925	1
CHIP6_0309	STY0199	t0182	panC	pantoate:beta-alanine ligase		Biosynthesis of cofactors, prosthetic groups, and carriers	Pantothenate and coenzyme A	208380	209234		STY0199					t0182					SPA0187	STM0181	1	5		1		1		1		1	1	1													1.41511	0.0321178	1
CHIP6_0310	STY0200	t0183	panB	3-methyl-2-oxobutanoate hydroxymethyltransferase		Biosynthesis of cofactors, prosthetic groups, and carriers	Pantothenate and coenzyme A	209360	210154		STY0200					t0183					SPA0188	STM0182	1	4		1				1		1	1	1													1.80599	0.0054351	1
CHIP6_4531	STY0204	t0187	staD	putative fimbrial protein		Hypothetical proteins	Conserved	212695	213261		STY0204					t0187							1	4				1		1		1	1	1													2.2876	0.0032549	1
CHIP6_4532	STY0205	t0188	staC	outer membrane usher protein HtrE precursor		Cell envelope	Other	213248	215839		STY0205					t0188							3	4				1	1	1	1	1	1	1							1.97481	0.0199523	1	-0.341032	0.0516949		-0.144475	0.458628
CHIP6_0314	STY0211	t0194	dksA	dosage-dependent dnaK suppressor protein		Unclassified	Role category not yet assigned	220806	221261		STY0211					t0194					SPA0192	STM0186	5	3	1	1	1		1		1	1	1	1	4.51921	0.003178	1	4.06368			3.71516	0.0129626	1	3.96767			3.09211	0.0039014	1
CHIP6_0315	STY0212	t0195	sfsA	sugar fermentation stimulation protein		Energy metabolism	Sugars	221438	222142		STY0212					t0195					SPA0193	STM0187	5	5	1	1	1	1	1	1	1	1	1	1	1.71817	0.104801		0.731679	0.0327592		2.16395	0.006029	1				0.79272	0.0273914
CHIP6_0320	STY0219	t0200	fhuC	ferrichrome transport ATP-binding protein FhuC		Transport and binding proteins	Cations and iron carrying compounds	230387	231184		STY0219					t0200					SPA0198	STM0192	3				1		1		1							4.01309	0.0070294	1	4.74767	0.0069776	1	4.92394	0.0085957	1
CHIP6_0321	STY0220	t0201	fhuD	ferrichrome-binding periplasmic protein precursor		Transport and binding proteins	Cations and iron carrying compounds	231184	232074		STY0220					t0201					SPA0199	STM0193	3	5		1		1	1	1	1	1	1	1							1.30465	0.0196188	1	0.335098	0.0843467		1.03914	0.0054144	1
CHIP6_0330	STY0223	t0203	hemL	glutamate-1-semialdehyde 2,1-aminomutase		Biosynthesis of cofactors, prosthetic groups, and carriers	Heme, porphyrin, and cobalamin	234219	235499		STY0223				1	t0203				1	SPA0208	STM0202	1	5		1		1	1	1		1		1							1.38696	0.006199	1
CHIP6_0331	STY0223	t0203	hemL	glutamate-1-semialdehyde 2,1-aminomutase		Biosynthesis of cofactors, prosthetic groups, and carriers	Heme, porphyrin, and cobalamin	234219	235499		STY0223				1	t0203				1	SPA0208	STM0202	1	5		1		1	1	1		1		1							1.12383	0.0497504	1
CHIP6_0335	STY0228	t0207	btuF	cobalamin periplasmic binding protein		Transport and binding proteins	Amino acids, peptides and amines	238277	239077		STY0228					t0207					SPA0212	STM0206	2	5		1	1	1		1	1	1		1				-0.286301	0.405126					0.191938	0.257505
CHIP6_0336	STY0229	t0208	mtn	MTA/SAH nucleosidase		Unknown function	General	239070	239768		STY0229					t0208					SPA0213	STM0207	2	5		1	1	1		1	1	1		1				2.3251	0.0036212	1				2.09583	0.0040679	1
CHIP6_0338	STY0231	t0210	htrA	protease DO precursor; heat shock protein HtrA		Protein fate	Degradation of proteins, peptides, and glycopeptides	241500	242927		STY0231					t0210					SPA0215	STM0209	5	5	1	1	1	1	1	1	1	1	1	1	1.68755	0.0049893	1	1.39766	0.0066834	1	1.36563	0.012433	1				0.430497	0.140209
CHIP6_0339	STY0232	t0211	yaeG	conserved hypothetical protein		Hypothetical proteins	Conserved	243080	244237		STY0232					t0211					SPA0216	STM0210	5	5	1	1	1	1	1	1	1	1	1	1	1.66868	0.0047906	1	2.01777	0.0068286	1	1.75145	0.0123775	1	0.966309	0.0182995
CHIP6_0340	STY0233	t0212	yaeH	conserved hypothetical protein		Hypothetical proteins	Conserved	244326	244712		STY0233					t0212					SPA0217	STM0211	1	2								1	1	1													4.02891	0.0060596	1
CHIP6_0341	STY0235					Pseudogene	Pseudogene	244959	246261	pseudogene	STY0235										SPA0218	STM0212	5	5	1	1	1	1	1	1	1	1	1	1	-0.158818	0.405997		-0.431715	0.0396504		-0.152952	0.416123		-0.818473	0.081149		-1.0617	0.0117148	1
CHIP6_0342	STY0236	t0214	dapD	2,3,4,5-tetrahydropyridine-2-carboxylate N-succinyltransferase		Amino acid biosynthesis	Aspartate family	246298	247122		STY0236					t0214					SPA0219	STM0213	5	5	1	1	1	1	1	1	1	1	1	1	1.49727	0.0093622	1	0.98579	0.006181		0.645865	0.100213		0.0031576	0.987149		0.0961853	0.540264
CHIP6_0343	STY0237	t0215	glnD	[protein-PII] uridylyltransferase		Amino acid biosynthesis	Glutamate family	247152	249824		STY0237					t0215					SPA0220	STM0214	5	5	1	1	1	1	1	1	1	1	1	1	0.990972	0.0093369		-1.06224	0.0083151	1	-0.11527	0.60544		-0.660839	0.0639453		-0.99189	0.0139878
CHIP6_0345	STY0239	t0217	rpsB	30S ribosomal protein S2		Protein synthesis	Ribosomal proteins: synthesis and modification	251181	251906		STY0239					t0217					SPA0223	STM0216	4	3	1	1			1		1	1	1	1	3.16069	0.0034094	1				3.21537	0.0067774	1	3.50694			2.72658	0.0039777	1
CHIP6_0346	STY0240	t0218	tsf	elongation factor Ts		Protein synthesis	Translation factors	252164	253015		STY0240					t0218					SPA0224	STM0217	5	5	1	1	1	1	1	1	1	1	1	1	3.25384	0.0091777	1	2.70078	0.0175982	1				1.92484	0.0040429	1
CHIP6_0347	STY0241	t0219	pyrH	uridine 5-monophosphate kinase		Purines, pyrimidines, nucleosides, and nucleotides	Nucleotide and nucleoside interconversions	253160	253885		STY0241					t0219					SPA0225	STM0218	5	5	1	1	1	1	1	1	1	1	1	1	0.809629	0.0693283		0.872518	0.0170473		0.462115	0.186266		-0.0707479	0.467808		-0.252686	0.134196
CHIP6_0350	STY0244	t0222		undecaprenyl pyrophosphate synthetase		Biosynthesis of cofactors, prosthetic groups, and carriers	Other	256240	256998		STY0244					t0222					SPA0228	STM0221	5	5	1	1	1	1	1	1	1	1	1	1	1.94091	0.0170761	1	1.00741	0.0590963		1.27591	0.0269064	1	0.665491	0.066521		0.118844	0.63171
CHIP6_0351	STY0245	t0223	cdsA	phosphatidate cytidylyltransferase		Fatty acid and phospholipid metabolism	Biosynthesis	257011	257868		STY0245					t0223					SPA0229	STM0222	5	5	1	1	1	1	1	1	1	1	1	1	0.213404	0.304648		0.127569	0.324357		-0.119874	0.572042		0.913041	0.135039		0.845452	0.0148149
CHIP6_0352	STY0246	t0224	yaeL	putative membrane protein		Protein fate	Degradation of proteins, peptides, and glycopeptides	257880	259232		STY0246					t0224					SPA0230	STM0223	5	5	1	1	1	1	1	1	1	1	1	1	1.5639	0.0044307	1	1.34731	0.0038138	1	1.15529	0.0099966	1	0.44601	0.0415965		0.247533	0.304531
CHIP6_0353	STY0247	t0225	yaeT	outer membrane protein precursor		Cell envelope	Other	259264	261675		STY0247					t0225					SPA0231	STM0224	5	5	1	1	1	1	1	1	1	1	1	1	0.217652	0.244499		-0.800522	0.0146036		-0.713034	0.0230177		-0.237256	0.220215		-0.511975	0.119492
CHIP6_0355	STY0249	t0227	lpxD	UDP-3-O-[3-hydroxymyristoyl] glucosamine N-acyltransferase		Cell envelope	Biosynthesis and degradation of surface polysaccharides and lipopolysaccharides	262287	263312		STY0249					t0227					SPA0233	STM0226	5	5	1	1	1	1	1	1	1	1	1	1				1.17943	0.0063919	1	1.58879	0.159061		2.96973	0.0041187	1	2.64138	0.0071598	1
CHIP6_0359	STY0253	t0231	rnhB	ribonuclease HII		Transcription	Degradation of RNA	265810	266406		STY0253					t0231					SPA0237	STM0230	4	5	1	1		1	1	1	1	1	1	1	-0.8122	0.0068949					-0.394745	0.0904397		0.199564	0.39462		0.0348974	0.792241
CHIP6_0360	STY0254	t0232	dnaE	DNA polymerase III, alpha chain		DNA metabolism	DNA replication, recombination, and repair	266430	269912		STY0254					t0232					SPA0238	STM0231	5	5	1	1	1	1	1	1	1	1	1	1				1.61953	0.0317804	1	1.67461	0.0358796	1	0.688269	0.0307879		0.765489	0.070072
CHIP6_4247	STY0256	t0234	tnpA	transposase for insertion sequence element IS200		Mobile and extrachromosomal element functions	Transposon functions	271076	271534		STY0256	STY1844	STY0267, STY0437, STY0500, STY0657, STY0874, STY1108, STY1106, STY1114, STY1225, STY1280, STY1379, STY1418, STY1580, STY1794, STY1895, STY2497, STY2640, STY2707, STY3140, STY3154, STY3224, STY3234, STY3261, STY3706, STY4765	1		t0234	t1105	t1154	1		SPA0957	STM0946	3	5		1		1	1	1	1	1	1	1							-1.28585	0.0164912	1	-3.5844			-4.36445
CHIP6_0362	STY0257			putative secreted chitinase		Energy metabolism	Biosynthesis and degradation of polysaccharides	271774	273537		STY0257										SPA0240	STM0233	1	5		1		1		1	1	1		1										-1.14685	0.0295806	1
CHIP6_0365	STY0261	t0238	mesJ	cell cycle protein MesJ		Cellular processes	Cell division	276262	277554		STY0261					t0238					SPA0243	STM0236	5	5	1	1	1	1	1	1	1	1	1	1				1.17639	0.0596848								0.523354	0.176429
CHIP6_0367	STY0263	t0240	yaeP	conserved hypothetical protein		Cellular processes	Toxin production and resistance	277885	278103		STY0263					t0240					SPA0245	STM0238	5	2	1		1		1		1	1	1	1	5.64765	0.0072817	1	4.89496	0.05975		4.70288	0.0088101	1	4.84742			3.64304	0.0040302	1
CHIP7_5394	STY0266	t0243	cutF	copper homeostasis protein CutF precursor (lipoprotein nlpE)		Protein fate	Degradation of proteins, peptides, and glycopeptides	279279	279980		STY0266					t0243					SPA0248	STM0241	1	5		1		1	1	1		1		1							0.560213	0.104589
CHIP6_0370	STY0269	t0245	proS	prolyl-tRNA synthetase		Protein synthesis	tRNA aminoacylation	280765	282483		STY0269					t0245					SPA0249	STM0242	5	5	1	1	1	1	1	1	1	1	1	1				-0.176725	0.393163					-0.859383	0.0200072		-0.673111	0.0526108
CHIP6_0371	STY0270	t0246	yaeB	conserved hypothetical protein		Hypothetical proteins	Conserved	282594	283301		STY0270					t0246					SPA0250	STM0243	4	5		1	1	1	1	1	1	1	1	1				2.12539	0.0066389	1	0.926635	0.0189746		1.54568	0.0057761	1	1.52486	0.0236726	1
CHIP6_0373	STY0272	t0248	yaeC	putative lipoprotein precursor		Unclassified	Role category not yet assigned	283821	284636		STY0272					t0248					SPA0252	STM0245	5	5	1	1	1	1	1	1	1	1	1	1	1.99688	0.0040515	1	1.13634	0.00963	1	0.190165	0.289191		0.135384	0.383428		-0.0957874	0.566202
CHIP6_0374	STY0273	t0249	yaeE	putative ABC transporter permease protein		Cell envelope	Other	284675	285313		STY0273					t0249					SPA0253	STM0246	1	5		1	1	1		1		1		1				0.293943	0.151932
CHIP6_0375	STY0274	t0250	abc	putative ABC transporter ATP-binding protein		Transport and binding proteins	Unknown substrate	285321	286352		STY0274					t0250					SPA0254	STM0247	1	4		1		1				1	1	1													0.606611	0.042615
CHIP6_0377	STY0276	t2610	yafB	hypothetical oxidoreductase		Central intermediary metabolism	Other	292894	293697		STY0276					t2610					SPA2514	STM0255	5	5	1	1	1	1	1	1	1	1	1	1	3.20247	0.0288667	1	1.60473	0.0110092	1	1.23357	0.0090978	1	0.847744	0.0169621		0.853204	0.010742
CHIP6_0378	STY0277	t2609	yafC	hypothetical transcriptional regulator		Regulatory functions	Other	293718	294632		STY0277					t2609					SPA2513	STM0256	1	5		1		1		1	1	1		1										-0.492348	0.220606
CHIP6_0379	STY0278	t2608		putative drug efflux protein		Transport and binding proteins	Unknown substrate	294737	295912		STY0278					t2608					SPA2512	STM0257	1	5		1		1		1		1	1	1
CHIP6_0382	STY0281	t2605	mltD	membrane-bound lytic murein transglycosylase d precursor		Cell envelope	Biosynthesis and degradation of murein sacculus and peptidoglycan	297748	299115		STY0281					t2605					SPA2509	STM0260	1	5		1		1		1		1	1	1													0.441216	0.0357971
CHIP6_0384	STY0283	t2603		conserved hypothetical protein		Hypothetical proteins	Conserved	299977	300699		STY0283					t2603					SPA2507	STM0262	1	5		1		1	1	1		1		1							-0.0893643	0.677778
CHIP6_0386	STY0285	t2601	dnaQ	DNA polymerase III epsilon subunit		DNA metabolism	DNA replication, recombination, and repair	301227	301958		STY0285					t2601					SPA2505	STM0264	5	5	1	1	1	1	1	1	1	1	1	1	1.45015	0.0040279	1	1.52772	0.0076857	1	1.04667	0.0472153	1	0.663621	0.0106536		0.189595	0.377933
CHIP6_0390	STY0290	t2595		conserved hypothetical protein	6	Unclassified	Role category not yet assigned	306444	306938		STY0290					t2595					SPA2500	STM0269	4	1	1				1		1		1	1	6.21002	0.0054125	1				4.92093	0.0167036	1	5.49098			4.01085
CHIP6_0392	STY0292	t2593		hypothetical protein	6	Unclassified	Role category not yet assigned	307746	308648		STY0292					t2593					SPA2498	STM0271	5	5	1	1	1	1	1	1	1	1	1	1	0.890242	0.0167154		0.632151	0.0471002		0.296985	0.134472		-0.0278159	0.865647		-0.224919	0.0717274
CHIP6_0395	STY0298				6	Pseudogene	Pseudogene	312685	314193	pseudogene	STY0298										SPA2492	STM0274	3	5		1		1	1	1	1	1	1	1										-1.24302	0.0112724	1
CHIP6_0402	STY0304	t2582		conserved hypothetical protein	6	Cellular processes	Toxin production and resistance	316373	317716		STY0304					t2582					SPA2483	STM0281	1										1
CHIP6_0406	STY0308				6	Pseudogene	Pseudogene	320531	324392	pseudogene	STY0308										SPA2479	STM0285	1	5		1		1	1	1		1		1							0.4825	0.053337
CHIP6_0407	STY0310	t2577		hypothetical protein	6	Unclassified	Role category not yet assigned	324392	325159		STY0310					t2577					SPA2478	STM0286	1	5		1		1	1	1		1		1							0.412969	0.174533
CHIP6_0408	STY0316	t2574		probable secreted protein	6	Unclassified	Role category not yet assigned	327278	327694		STY0316					t2574						STM0287	1	4				1		1		1	1	1													1.54956	0.0093479	1
CHIP6_0409	STY0317	t2573		hypothetical protein	6	Unclassified	Role category not yet assigned	327721	328158		STY0317					t2573						STM0288	1	4				1		1		1	1	1													1.36651	0.0050857	1
CHIP6_0410	STY0319	t2571		Rhs-family protein	6	Unclassified	Role category not yet assigned	328636	330825		STY0319					t2571					SPA2471	STM0289	1	2								1	1	1													2.66291	0.0059333	1
CHIP6_0411	STY0320	t2570		hypothetical protein	6	Unclassified	Role category not yet assigned	330849	331295		STY0320					t2570						STM0290	5	3	1		1	1	1	1	1		1	1	6.02399	0.02165	1	4.29066	0.0514422		2.21017	0.0210338	1	6.30549			4.45563	0.0058122	1
CHIP6_0412	STY0321	t2569		Rhs-family protein	6	Unclassified	Role category not yet assigned	331314	335378		STY0321				1	t2569				1		STM0291	4				1		1		1		1											7.06596			6.91529
CHIP6_4546	STY0323	t2567		hypothetical protein	6	Hypothetical proteins	Conserved	336077	336370		STY0323					t2567							1	4			1	1		1		1		1				3.0658	0.0049792	1
CHIP6_4547	STY0324	t2566		Rhs-family protein	6	Unknown function	General	336466	338997		STY0324					t2566					SPA2470		5	5	1	1	1	1	1	1	1	1	1	1	0.717557	0.0282864		0.816026	0.0181457					0.958481	0.0197492		0.735532	0.0376941
CHIP7_5397	STY0328	t2563		hypothetical protein	6	No Data	No Data	339851	340156		STY0328					t2563					SPA2467		1	2					1			1		1							5.15852	0.0130882	1
CHIP6_0418	STY0329				6	Pseudogene	Pseudogene	340209	340913	pseudogene	STY0329	STY0343		1	1						SPA2466	STM0297	1	5		1		1	1	1		1		1							2.06259	0.0255448	1
CHIP6_0420	STY0335	t2559	safB	periplasmic fimbrial chaperone protein	6	Protein fate	Protein folding and stabilization	342869	343609		STY0335					t2559					SPA2463	STM0300	2	5		1	1	1	1	1		1		1				2.02422	0.003918	1	0.349496	0.144061
CHIP6_0421	STY0336	t2558	safC	outer-membrane fimbrial usher protein	6	Cell envelope	Other	343633	346143		STY0336					t2558					SPA2462	STM0301	5	5	1	1	1	1	1	1	1	1	1	1	1.04795	0.0301528	1	0.523409	0.0281867					-0.381326	0.117692		-0.657505	0.0231169
CHIP6_0423	STY0338	t2556		conserved hypothetical protein	6	Unclassified	Role category not yet assigned	347043	347864		STY0338					t2556					SPA2460	STM0303	5	5	1	1	1	1	1	1	1	1	1	1	1.10341	0.0246788	1	0.413706	0.0758631		1.07079	0.0178	1	0.423588	0.0924843		0.27332	0.177822
CHIP7_5399	STY0339				6	Pseudogene	Pseudogene	348345	348476	pseudogene	STY0339												1										1														6.12494
CHIP6_4552	STY0346	t2549	tcfB	putative fimbrial subunit	6	Energy metabolism	Electron transport	352525	353100		STY0346					t2549					SPA2454		1	5		1		1		1	1	1		1										-0.306724	0.0425508
CHIP6_4553	STY0347	t2548	tsaC	outer membrane fimbrial user protein	6	Cell envelope	Surface structures	353209	355896		STY0347					t2548					SPA2453		5	5	1	1	1	1	1	1	1	1	1	1	-0.704212	0.101383		-1.43823	0.0142391	1	0.419906	0.136255		-0.413234	0.152096		-1.21392	0.0225234	1
CHIP6_4554	STY0348	t2547	tcfD	putative fimbrail protein	6	Cell envelope	Surface structures	355919	356998		STY0348					t2547					SPA2452		2	5		1		1		1	1	1	1	1										-2.03662	0.0059493	1	-1.92664	0.0090561	1
CHIP6_0431	STY0356	t2539	yafJ	conserved hypothetical protein		Hypothetical proteins	Conserved	365369	366136		STY0356					t2539					SPA2444	STM0311	1	5		1		1		1		1	1	1													-1.41964	0.0205348	1
CHIP7_5401	STY0359	t2536		conserved hypothetical protein		Unclassified	Role category not yet assigned	368371	369510		STY0359					t2536					SPA2441	STM0314	5	5	1	1	1	1	1	1	1	1	1	1	1.158	0.0137861	1	0.656162	0.040244		0.166737	0.201418		0.212379	0.20166		-0.0081869	0.963058
CHIP6_0434	STY0361	t2534	pepD	aminoacyl-histidine dipeptidase precursor		Protein fate	Degradation of proteins, peptides, and glycopeptides	370276	371733		STY0361					t2534					SPA2439	STM0316	1	5		1		1		1		1	1	1													-1.14728	0.0100687	1
CHIP6_0436	STY0363	t2532	yafA	conserved hypothetical protein		Hypothetical proteins	Conserved	372529	373773		STY0363					t2532					SPA2437	STM0318	5	5	1	1	1	1	1	1	1	1	1	1				0.257559	0.220261		0.183697	0.478131		-0.709218	0.0158627		-0.897428	0.0107212
CHIP6_0440	STY0367	t2528	proA	gamma-glutamyl phosphate reductase		Amino acid biosynthesis	Glutamate family	376733	377983		STY0367					t2528					SPA2433	STM0322	5	5	1	1	1	1	1	1	1	1	1	1				0.229026	0.417452		0.345837	0.1408		-0.11832	0.616381		0.496229	0.0972057
CHIP6_0453	STY0371		stbC	outer membrane fimbrial usher protein		Cell envelope	Surface structures	380898	383459		STY0371										SPA2381	STM0338	2	5		1	1	1		1		1	1	1				0.254175	0.229868								0.564433	0.0605987
CHIP6_0454	STY0372	t2522	stbB	fimbrial chaperone protein		Cell envelope	Surface structures	383443	384204		STY0372					t2522					SPA2380	STM0339	2	5		1	1	1		1		1	1	1				1.9504	0.0062745	1							1.0193	0.0785026
CHIP6_0458	STY0376	t2518		putative rtn protein		Regulatory functions	Other	386985	388559		STY0376					t2518					SPA2376	STM0343	1	5		1	1	1		1		1		1				-1.62387	0.003902	1
CHIP6_0471	STY0387	t2508		putative metabolite transport protein		Transport and binding proteins	Unknown substrate	393469	394722		STY0387					t2508					SPA2367	STM0356	5	5	1	1	1	1	1	1	1	1	1	1	-0.375356	0.11562		0.348164	0.119738		-0.824564	0.0904038		-1.26612	0.01318	1	-1.51025	0.0050656	1
CHIP6_0473	STY0389		res			Pseudogene	Pseudogene	396876	399850	pseudogene	STY0389										SPA2365	STM0358.S	5	5	1	1	1	1	1	1	1	1	1	1				1.01015	0.00599	1				0.0798552	0.694898		-0.572499	0.0236722
CHIP6_0475	STY0392	t2504		probable terminal oxidase subunit I		Energy metabolism	Electron transport	400342	401745		STY0392					t2504					SPA2363	STM0360	5	5	1	1	1	1	1	1	1	1	1	1	0.391486	0.185444		0.585233	0.0280309		0.162136	0.33795		0.269227	0.210148		-0.193436	0.29645
CHIP6_0476	STY0393	t2503		probable terminal oxidase subunit II		Energy metabolism	Electron transport	401742	402752		STY0393					t2503					SPA2362	STM0361	5	5	1	1	1	1	1	1	1	1	1	1	1.56701	0.0197192	1	0.984591	0.0120081		1.55593	0.0176159	1	0.0348346	0.893255		0.311438	0.171928
CHIP6_0478	STY0395	t2501		AraC-family transcriptional regulator		Regulatory functions	Other	403089	404093		STY0395					t2501					SPA2360	STM0363	1	5		1	1	1		1		1		1				0.126181	0.569236
CHIP6_0482	STY0399	t2497	prpR	propionate catabolism operon regulatory protein		Regulatory functions	Other	407663	409288		STY0399					t2497					SPA2356	STM0367	5	5	1	1	1	1	1	1	1	1	1	1	1.78451	0.0170418	1	0.79841	0.019598		0.825957	0.0512971		1.60084	0.0258031	1	1.26301	0.0131409	1
CHIP6_0484	STY0401	t2495	prpC	methylcitrate synthase		Energy metabolism	TCA cycle	410564	411733		STY0401					t2495					SPA2354	STM0369	5	5	1	1	1	1	1	1	1	1	1	1				2.69651	0.003585	1				4.58794	0.0040868	1	3.80975	0.0039556	1
CHIP6_0485	STY0402	t2494	prpD	PrpD protein		Unknown function	General	411771	413222		STY0402					t2494					SPA2353	STM0370	5	5	1	1	1	1	1	1	1	1	1	1	0.405144	0.0605456		1.03823	0.0611757		0.970251	0.0635714		1.54723	0.0166193	1	1.27075	0.006781	1
CHIP6_0503	STY0421	t2476	aroL	shikimate kinase II		Amino acid biosynthesis	Aromatic amino acid family	432346	432891		STY0421					t2476					SPA2335	STM0388	2	5		1		1	1	1		1	1	1							0.734067	0.100414					2.64249	0.005696	1
CHIP6_0505	STY0423		aroM	AroM protein		Hypothetical proteins	Conserved	433360	434037		STY0423										SPA2333	STM0390	5	5	1	1	1	1	1	1	1	1	1	1	1.04139	0.006873	1	0.0174505	0.905435		0.144286	0.370978		-0.0942938	0.547851		-0.0012825	0.9934
CHIP6_0506	STY0424	t2473	yaiE	conserved hypothetical protein		Hypothetical proteins	Conserved	434108	434392		STY0424					t2473					SPA2332	STM0391	2	5		1		1	1	1	1	1		1							-0.548906	0.113375		1.8304	0.0165902	1
CHIP6_0508	STY0426	t2471	yajF	hypothetical ROK-family protein		Unknown function	General	435467	436375		STY0426					t2471					SPA2330	STM0393	5	5	1	1	1	1	1	1	1	1	1	1	0.113312	0.612172		0.819804	0.0151774		0.432058	0.126438		0.0029603	0.986546		-0.306978	0.109481
CHIP6_0509	STY0428		araJ			Pseudogene	Pseudogene	436395	437567	pseudogene	STY0428										SPA2329	STM0394	1	5		1		1	1	1		1		1
CHIP6_0514	STY0433	t2466	phoR	phosphate regulon sensor protein PhoR		Regulatory functions	Other	443048	444343		STY0433					t2466					SPA2325	STM0398	3	5		1		1	1	1	1	1	1	1							1.12759	0.0166734	1	0.543723	0.0616098		0.30997	0.0698039
CHIP6_0517	STY0439	t2462	malZ	maltodextrin glucosidase		Energy metabolism	Sugars	448389	450206		STY0439					t2462					SPA2322	STM0401	3	4		1	1	1	1			1	1	1				3.08262	0.0037737	1	3.22293	0.01246	1
CHIP6_0518	STY0440	t2461		probable peroxidase		Unclassified	Role category not yet assigned	450278	450880		STY0440					t2461					SPA2321	STM0402	2	5		1		1		1	1	1	1	1										-1.44139	0.0217319	1
CHIP6_0521	STY0443	t2458	tgt	queuine tRNA-ribosyltransferase; tRNA-guanine transglycosylase		Protein synthesis	tRNA and rRNA base modification	453026	454153		STY0443					t2458					SPA2318	STM0405	1	5		1		1		1		1	1	1													0.421372	0.0907928
CHIP6_0523	STY0445	t2456	secD	protein-export membrane protein SecD		Unclassified	Role category not yet assigned	454536	456383		STY0445					t2456					SPA2316	STM0407	1	3		1			1			1		1							3.07906	0.0092296	1
CHIP6_0524	STY0446	t2455	secF	protein-export membrane protein SecF		Protein fate	Protein and peptide secretion and trafficking	456394	457365		STY0446					t2455					SPA2315	STM0408	5	5	1	1	1	1	1	1	1	1	1	1	1.13957	0.0150528	1	0.891348	0.0128576		0.738153	0.0318235		0.274733	0.190616		0.176745	0.217012
CHIP6_0525	STY0447	t2454		conserved hypothetical protein		Unknown function	General	457512	457877		STY0447					t2454					SPA2314	STM0409	1	5		1		1		1		1	1	1													-0.277946	0.195419
CHIP6_0526	STY0448	t2453		putative deoR-family transcriptional regulator		Regulatory functions	Other	457903	458595		STY0448					t2453					SPA2313	STM0410	1	5		1		1		1		1	1	1													0.0909769	0.597785
CHIP6_0528	STY0451	t2450	tsx	nucleoside-specific channel-forming protein tsx precursor		Transport and binding proteins	Nucleosides, purines and pyrimidines	459745	460608		STY0451					t2450					SPA2310	STM0413	5	5	1	1	1	1	1	1	1	1	1	1	2.29058	0.0126632	1	0.916351	0.0185709		1.16521	0.0123502	1	0.353722	0.0659		0.150496	0.282075
CHIP6_0529	STY0452	t2449	yajI	putative lipoprotein		Hypothetical proteins	Conserved	460908	461447		STY0452					t2449					SPA2309	STM0414	1	3		1						1	1	1													3.37761	0.0096338	1
CHIP6_0531	STY0455	t2447	ribD	riboflavin biosynthesis protein RibD		Biosynthesis of cofactors, prosthetic groups, and carriers	Riboflavin, FMN, and FAD	462053	463156		STY0455					t2447					SPA2307	STM0416	3	5		1		1	1	1	1	1	1	1							-0.0271885	0.868652		0.19501	0.326502		-0.430002	0.0361875
CHIP6_0538	STY0461	t2441	dxs	1-deoxyxylulose-5-phosphate synthase		Biosynthesis of cofactors, prosthetic groups, and carriers	Other	466839	468701		STY0461					t2441					SPA2301	STM0422	5	5	1	1	1	1	1	1	1	1	1	1	1.53381	0.0069925	1	1.53706	0.0230992	1	0.910103	0.0402505					0.782147	0.0221678
CHIP6_0542	STY0465	t2437	phnV	probable membrane component of 2-aminoethylphosphonate transporter		Unclassified	Role category not yet assigned	471575	472366		STY0465					t2437					SPA2297	STM0426	1	5		1		1	1	1		1		1							2.08365	0.0059968	1
CHIP6_0547	STY0470	t2432	phnW	2-aminoethylphosphonate:pyruvate aminotransferase		Unclassified	Role category not yet assigned	476417	477520		STY0470					t2432					SPA2292	STM0431	1	5		1		1	1	1		1		1							1.84482	0.009968	1
CHIP6_0549	STY0472	t2429	thiJ	4-methyl-5(b-hydroxyethyl)-thiazole monophosphate biosynthesis (ThiJ) protein		Biosynthesis of cofactors, prosthetic groups, and carriers	Thiamine	478436	479026		STY0472					t2429					SPA2290	STM0433	5	1	1		1		1		1		1	1	5.85325	0.004213	1	6.15873	0.029875	1	5.80617	0.0169809	1	6.10476			5.62861
CHIP6_0550	STY0473	t2430	apbA	ApbA		Biosynthesis of cofactors, prosthetic groups, and carriers	Thiamine	478989	479900		STY0473					t2430					SPA2289	STM0434	5	5	1	1	1	1	1	1	1	1	1	1	-0.787775	0.0667744		-1.62669	0.0035672	1	-1.56268	0.0233625	1	-0.853112	0.079053		-0.59244	0.0451081
CHIP6_4557	STY0480	t2422		conserved hypothetical protein		Hypothetical proteins	Conserved	484300	485454		STY0480					t2422					SPA2284		1	5		1		1		1	1	1		1										-2.06296
CHIP6_0556	STY0481	t2421	cyoE	cytochrome o ubiquinol oxidase C subunit		Energy metabolism	Aerobic	485502	486392		STY0481					t2421					SPA2283	STM0439	5	5	1	1	1	1	1	1	1	1	1	1	0.7211	0.062016		0.782399	0.0213727		2.11457	0.0115255	1	0.755086	0.0280008		1.01684	0.0141261	1
CHIP6_0557	STY0482	t2420	cyoD	cytochrome o ubiquinol oxidase C subunit		Energy metabolism	Aerobic	486404	486733		STY0482					t2420					SPA2282	STM0440	5	4	1	1	1	1	1		1	1	1	1	4.27782	0.0068368	1	3.97456	0.0043671	1	4.21848	0.00623	1	4.36972			2.96439
CHIP6_0558	STY0483	t2419	cyoC	cytochrome o ubiquinol oxidase subunit III		Energy metabolism	Electron transport	486733	487347		STY0483					t2419					SPA2281	STM0441	5	3	1	1	1		1		1	1	1	1				4.59831			4.54102	0.0944486		3.7601	0.0120583	1
CHIP6_0559	STY0484	t2418	cyoB	cytochrome o ubiquinol oxidase subunit I		Energy metabolism	Aerobic	487337	489328		STY0484					t2418					SPA2280	STM0442	2	5		1		1		1	1	1	1	1										-0.879214	0.0232015		-0.706752	0.0853111
CHIP6_0566	STY0491	t2411	clpX	ATP-dependent clp protease ATP-binding subunit ClpX		Protein fate	Degradation of proteins, peptides, and glycopeptides	496233	497504		STY0491					t2411					SPA2273	STM0449	4	5	1	1	1	1		1	1	1	1	1	0.63006	0.0683366		0.193083	0.408816								0.472093	0.0609505
CHIP6_0570	STY0494	t2408	ppiD	peptidyl-prolyl cis-trans isomerase D		Protein fate	Protein folding and stabilization	500816	502687		STY0494					t2408					SPA2270	STM0452	5	5	1	1	1	1	1	1	1	1	1	1	1.40594	0.0171468	1	0.322354	0.0614978		0.0432614	0.747394		-0.17355	0.472338		0.399315	0.0934063
CHIP6_0574	STY0498	t2404	ybaE	putative solute-binding protein		Transport and binding proteins	Unknown substrate	504580	506280		STY0498					t2404					SPA2266	STM0456	4	5		1	1	1	1	1	1	1	1	1				0.494511	0.183653					0.799746	0.0251943		0.389737	0.123167
CHIP6_0575	STY0499	t2403		conserved hypothetical protein		Unclassified	Role category not yet assigned	506380	507198		STY0499					t2403					SPA2265	STM0457	1	5		1		1	1	1		1		1							-0.879908	0.0680271
CHIP6_0581	STY0507	t2396	amtB	probable ammonium transporter		Transport and binding proteins	Cations and iron carrying compounds	513755	515041		STY0507					t2396					SPA2259	STM0463	1	5		1		1	1	1		1		1							0.356194	0.204431
CHIP6_0585	STY0511	t2392	ylaB	hypothetical 58.9 kDa protein in tesb-hha intergenic region. Contains probable N-terminal signal sequence		Unclassified	Role category not yet assigned	517438	518988		STY0511					t2392					SPA2254	STM0468	1	5		1		1		1		1	1	1													-2.07652	0.0099621	1
CHIP6_0592	STY0519	t2385	acrB	acriflavin resistance protein B		Cellular processes	Toxin production and resistance	522109	525258		STY0519				1	t2385				1	SPA2247	STM0475	5	5	1	1	1	1	1	1	1	1	1	1	0.803287	0.019972		0.0116011	0.941652		0.143814	0.248529		-0.268153	0.142215		-0.0840866	0.550535
CHIP6_0593	STY0519	t2385	acrB	acriflavin resistance protein B		Cellular processes	Toxin production and resistance	522109	525258		STY0519				1	t2385				1	SPA2247	STM0475	5	5	1	1	1	1	1	1	1	1	1	1	0.713114	0.0219281		0.217198	0.227284		0.040704	0.791051		-0.016896	0.916936		-0.12205	0.516106
CHIP6_0595	STY0521	t2383	acrR	potential acrAB operon repressor		Regulatory functions	Other	526616	527269		STY0521					t2383					SPA2245	STM0477	5	5	1	1	1	1	1	1	1	1	1	1	2.21627	0.0082246	1	1.96464	0.0043526	1	2.22046	0.0329038	1
CHIP6_0601	STY0527	t2377	apt	adenine phosphoribosyltransferase		Purines, pyrimidines, nucleosides, and nucleotides	Salvage of nucleosides and nucleotides	533092	533643		STY0527					t2377					SPA2239	STM0483	1	5		1		1	1	1		1		1
CHIP6_0605	STY0531	t2373	htpG	heat shock protein HtpG		Protein fate	Protein folding and stabilization	536752	538650		STY0531					t2373					SPA2235	STM0487.S	5	5	1	1	1	1	1	1	1	1	1	1	0.830209	0.0310507		0.694536	0.0964536		0.37509	0.088812					-0.427804	0.162674
CHIP6_0610	STY0536	t2368	ybaL	putative transport protein		Transport and binding proteins	Cations and iron carrying compounds	543376	545052		STY0536					t2368					SPA2230	STM0492	4	5		1	1	1	1	1	1	1	1	1				0.507661	0.0988547		0.996127	0.0397112		1.09616	0.0061633	1	1.24643	0.0109333	1
CHIP6_0611	STY0538	t2367	fsr	fosmidomycin resistance protein		Cell envelope	Other	545267	546487		STY0538					t2367					SPA2229	STM0493	1	4		1			1	1		1		1							3.10555	0.0215236	1
CHIP6_0612	STY0539		ushA			Energy metabolism	Electron transport	546660	548311		STY0539										SPA2228	STM0494	1	5		1		1		1	1	1		1										-2.59923
CHIP6_0616	STY0544	t2362	ybaR	copper-transporting ATPase		Transport and binding proteins	Cations and iron carrying compounds	551169	553670		STY0544					t2362					SPA2224	STM0498	2	5		1		1		1	1	1	1	1										2.08704	0.007255	1	1.73679	0.0056143	1
CHIP6_0619	STY0547	t2359		putative membrane protein		Unclassified	Role category not yet assigned	554646	555563		STY0547					t2359					SPA2221	STM0501	3	5		1		1	1	1	1	1	1	1							-1.4233	0.0064957	1	-1.46	0.0079534	1	-1.50681	0.0164468	1
CHIP6_0623	STY0551	t2355	ybbO	hypothetical oxidoreductase		Unknown function	General	558153	558923		STY0551					t2355					SPA2217	STM0505	4	5		1	1	1	1	1	1	1	1	1				3.25962	0.006377	1	1.77677	0.0069498	1	0.858086	0.0307476		2.29808	0.0092592	1
CHIP6_0626	STY0554	t2352		putative membrane protein		Transport and binding proteins	Amino acids, peptides and amines	560346	562760		STY0554					t2352					SPA2214	STM0508	1	5		1		1		1		1	1	1													-1.58119	0.0095138	1
CHIP6_0628	STY0558	t2350	sfbA	lipoprotein		Unclassified	Role category not yet assigned	564336	565166		STY0558					t2350					SPA2212	STM0510	2	5		1		1	1	1	1	1		1							-1.14766	0.0174915	1	-1.51363	0.0257626	1
CHIP6_0629	STY0559	t2349	sfbB	ABC transporter ATP-binding protein		Transport and binding proteins	Unknown substrate	565203	566219		STY0559					t2349					SPA2211	STM0511	5	5	1	1	1	1	1	1	1	1	1	1	1.7142	0.0046187	1	1.02482	0.0109373	1	1.87097	0.0571506		0.597426	0.028996		0.527605	0.0358754
CHIP6_0630	STY0560	t2348	sfbC	ABC transporter integral membrane protein		Transport and binding proteins	Unknown substrate	566212	566871		STY0560					t2348					SPA2210	STM0512	1	5		1		1		1		1	1	1													0.911341	0.0124694
CHIP6_0642	STY0572	t2337		putative permease protein		Transport and binding proteins	Nucleosides, purines and pyrimidines	578601	579899		STY0572					t2337					SPA2199	STM0524	4	5		1	1	1	1	1	1	1	1	1				-0.0210721	0.919525		0.074047	0.804785		0.0842957	0.730331		-0.259923	0.262761
CHIP6_0643	STY0573	t2336	glxK	glycerate kinase		Hypothetical proteins	Conserved	579922	581070		STY0573					t2336					SPA2198	STM0525	3	5		1	1	1		1	1	1	1	1				0.510283	0.0887644								0.820979	0.0784307
CHIP6_0644	STY0574	t2335		conserved hypothetical protein		Hypothetical proteins	Conserved	581149	581934		STY0574					t2335					SPA2197	STM0526	2	5		1		1		1	1	1	1	1										-0.558993	0.0615441		-1.15193	0.0107006	1
CHIP6_0647	STY0577	t2332	fdrA	FdrA protein		Hypothetical proteins	Conserved	584567	586231		STY0577					t2332					SPA2194	STM0529	2	4		1	1			1	1	1		1				3.38345	0.0037344	1				2.35004	0.0039939	1
CHIP6_0651	STY0581	t2328	purK	phosphoribosylaminoimidazole carboxylase ATPase subunit		Purines, pyrimidines, nucleosides, and nucleotides	Purine ribonucleotide biosynthesis	589259	590326		STY0581					t2328					SPA2190	STM0533	5	5	1	1	1	1	1	1	1	1	1	1	1.18884	0.0342243	1	1.38911	0.010219	1	1.79441	0.0069222	1	0.629564	0.0179425		0.509771	0.0688601
CHIP6_0661	STY0589	t2320	fimA	type-1 fimbrial protein, a chain precursor		Cell envelope	Surface structures	596077	596631		STY0589	STY4883		1		t2320					SPA2182	STM0543	5	5	1	1	1	1	1	1	1	1	1	1	1.40068	0.0068144	1	1.59142	0.0046512	1	1.35557	0.01232	1	0.886285	0.0226624		0.432807	0.02848
CHIP6_0662	STY0590	t2319	fimI			Pseudogene	Pseudogene	596706	597239	pseudogene	STY0590					t2319					SPA2181	STM0544	2	4		1		1			1	1	1	1										2.13135	0.0042289	1	2.05993	0.0067608	1
CHIP6_0664	STY0593	t2317	fimD	outer membrane usher protein FimD precursor		Cell envelope	Surface structures	598006	600618		STY0593					t2317					SPA2179	STM0546	1	5		1	1	1		1		1		1				-0.609036	0.0345065
CHIP6_0665	STY0594	t2316	fimH	FimH protein precursor		Cell envelope	Surface structures	600633	601640		STY0594					t2316					SPA2178	STM0547	2	4		1		1			1	1	1	1										1.15915	0.0339914	1	0.482354	0.125647
CHIP7_5407	STY0609a		cusS			Pseudogene	Pseudogene	610495	610701	pseudogene	STY0609a										SPA2165		4	2			1		1		1	1	1	1				4.12794	0.0053886	1	4.83861	0.004984	1	2.95662	0.0031887	1
CHIP6_0676	STY0611	t2299	ykgD	hypothetical araC-family transcriptional regulator		Regulatory functions	Other	610886	611740		STY0611					t2299					SPA2164	STM0563	5	5	1	1	1	1	1	1	1	1	1	1	-0.729322	0.0189068		0.37489	0.0832276		1.31397	0.0110036	1	0.202816	0.243501		0.292443	0.119636
CHIP6_0677	STY0612	t2298	ykgC	probable pyridine nucleotide-disulfide oxidoreductase		Energy metabolism	Electron transport	611956	613281		STY0612					t2298					SPA2163	STM0564	5	5	1	1	1	1	1	1	1	1	1	1	-0.0669612	0.627696		-0.353106	0.0784609		-0.0347074	0.851179		-0.868183	0.0169326		-1.09392	0.0102323	1
CHIP6_0680	STY0616	t2294		hypothetical protein		No Data	No Data	614791	615501		STY0616	STY0615		1		t2294	t2295		1		SPA2160	STM0567	5	5	1	1	1	1	1	1	1	1	1	1	-0.0207989	0.901564		-0.589835	0.0255316		-0.407959	0.108037		-0.587307	0.0325265		-0.901868	0.0087735
CHIP6_0698	STY0627	t2284	entD	enterobactin synthetase component D		Transport and binding proteins	Cations and iron carrying compounds	624926	625630		STY0627					t2284					SPA2150	STM0584	1	5		1		1	1	1		1		1							0.55792	0.0254361
CHIP6_0702	STY0632		fepE			Pseudogene	Pseudogene	633715	634851	pseudogene	STY0632										SPA2145	STM0589	5	5	1	1	1	1	1	1	1	1	1	1	-0.335559	0.160041		-0.513348	0.0757835		-0.55749	0.0923445		-0.687162	0.0203243		-1.12538	0.0076559	1
CHIP6_0705	STY0636	t2276	fepD	ferric enterobactin transport protein FepD		Transport and binding proteins	Cations and iron carrying compounds	636684	637691		STY0636				1	t2276				1	SPA2142	STM0592	5		1		1		1		1		1		9.02155	0.0067291	1				10.477	0.0059649	1	8.39087			7.98884
CHIP6_0706	STY0636	t2276	fepD	ferric enterobactin transport protein FepD		Transport and binding proteins	Cations and iron carrying compounds	636684	637691		STY0636				1	t2276				1	SPA2142	STM0592	5		1		1		1		1		1		9.5004	0.0045982	1	10.4743	0.0036959	1	8.80199	0.0086228	1	8.7709			8.30566
CHIP6_0707	STY0637	t2275	ybdA	hypothetical membrane protein p43		Transport and binding proteins	Unknown substrate	637802	639046		STY0637					t2275					SPA2141	STM0593	4	1			1		1		1	1	1					6.98552			6.991			5.37226			6.51082
CHIP6_0710	STY0640	t2272	entE	2,3-dihydroxybenzoate-AMP ligase		Unclassified	Role category not yet assigned	641555	643168		STY0640					t2272					SPA2138	STM0596	2	2							1	1	1	1										3.27495			2.82963	0.0054769	1
CHIP6_0711	STY0641	t2271	entB	isochorismatase		Biosynthesis of cofactors, prosthetic groups, and carriers	Other	643182	644039		STY0641					t2271					SPA2137	STM0597	3	3			1	1			1	1	1	1				1.95527	0.0046373	1				3.48604	0.0077529	1	3.9517	0.0076354	1
CHIP6_0716	STY0646	t2266	ybdH	putative oxidoreductase		Central intermediary metabolism	Other	647794	648882		STY0646					t2266					SPA2132	STM0602	3	3	1	1	1		1			1		1	2.9862	0.0048111	1	4.12468	0.0058293	1	3.33826	0.0311926	1
CHIP6_0717	STY0647	t2265		putative aminotransferase		Central intermediary metabolism	Other	649009	650169		STY0647					t2265					SPA2131	STM0603	1	5		1		1	1	1		1		1							0.834638	0.0169509
CHIP6_0725	STY0659	t2256		molybdopterin-containing oxidoreductase catalytic subunit		Regulatory functions	Other	658533	660812		STY0659					t2256					SPA2123	STM0611	1	5		1		1		1	1	1		1										0.528785	0.0367738
CHIP6_0728	STY0662	t2253	ybdQ	conserved hypothetical protein		Cellular processes	Adaptations to atypical conditions	662201	662629		STY0662					t2253					SPA2120	STM0614	1	5		1		1		1		1	1	1													-1.09513	0.0120374	1
CHIP6_0731	STY0666	t2250	rna	ribonuclease I precursor		DNA metabolism	DNA replication, recombination, and repair	664818	665624		STY0666					t2250					SPA2117	STM0617	1	5		1		1		1	1	1		1										0.920035	0.0254614
CHIP6_0736	STY0671	t2245	citE	citrate lyase beta chain		Hypothetical proteins	Conserved	670133	671041		STY0671					t2245					SPA2112	STM0622	3		1		1		1						4.45305	0.0034184	1	5.57602	0.0071343	1	5.73885	0.0113273	1
CHIP6_0739	STY0674	t2242	dpiB	sensor kinase DpiB		Transport and binding proteins	Carbohydrates, organic alcohols, and acids	672791	674452		STY0674					t2242					SPA2109	STM0625	5	5	1	1	1	1	1	1	1	1	1	1	3.56704	0.0043899	1	2.42764	0.0035565	1	2.22268	0.0123231	1	0.537192	0.027586		0.987013	0.0506343
CHIP6_0744	STY0679	t2237	crcB	putative membrane protein		Unknown function	General	677946	678329		STY0679					t2237					SPA2104	STM0630	3	5		1		1	1	1	1	1	1	1							-0.276368	0.193222		0.076278	0.610976		-0.0728845	0.633239
CHIP6_0745	STY0680					Pseudogene	Pseudogene	678420	679207	pseudogene	STY0680										SPA2103	STM0631	2	5		1		1		1	1	1	1	1										-0.918612	0.0112477		-1.25808	0.0124258	1
CHIP6_0748	STY0684	t2233	ybeF	lysR-family transcriptional regulator		Regulatory functions	Other	680796	681749		STY0684					t2233					SPA2100	STM0634	5	5	1	1	1	1	1	1	1	1	1	1	2.44632	0.008827	1	1.10291	0.0099583	1	1.08113	0.0252919	1	0.4341	0.0727547		0.453608	0.0342785
CHIP6_0750	STY0687	t2231	ybeD	conserved hypothetical protein		Hypothetical proteins	Conserved	682792	683055		STY0687					t2231					SPA2098	STM0636	4	2	1				1		1	1	1	1	3.78255	0.0047703	1				4.97266	0.0900691		4.38999	0.0439333	1	3.74058
CHIP6_0751	STY0688	t2230	dacA	D-alanine carboxypeptidase		Cell envelope	Biosynthesis and degradation of murein sacculus and peptidoglycan	683163	684374		STY0688					t2230					SPA2097	STM0637	5	5	1	1	1	1	1	1	1	1	1	1	0.586499	0.0503994		0.143469	0.440074		0.628856	0.0483971		-0.443886	0.110521		-0.251983	0.171381
CHIP6_0756	STY0694	t2224	cobC	alpha-ribazole-5-phosphate phosphatase		Unclassified	Role category not yet assigned	689821	690429		STY0694					t2224					SPA2091	STM0643	1	5		1		1		1		1	1	1													2.14129	0.0161962	1
CHIP6_0757	STY0695	t2223	cobD	putative aminotransferase CobD		Biosynthesis of cofactors, prosthetic groups, and carriers	Heme, porphyrin, and cobalamin	690526	691620		STY0695					t2223					SPA2090	STM0644	3	5		1	1	1	1	1		1	1	1				0.477447	0.137912		0.121394	0.454694					0.310604	0.328572
CHIP6_0761	STY0699	t2219	leuS	leucyl-tRNA synthetase		Protein synthesis	tRNA aminoacylation	693874	696456		STY0699					t2219					SPA2086	STM0648	5	5	1	1	1	1	1	1	1	1	1	1	-0.0245615	0.884651		0.697048	0.286581
CHIP6_0764	STY0703	t2215		putative sigma-54 dependent transcriptional regulator		Regulatory functions	Other	699294	701222		STY0703					t2215					SPA2082	STM0652	1	2			1					1		1				3.4083	0.0169504	1
CHIP6_0773	STY0705					Pseudogene	Pseudogene	701827	702207	pseudogene	STY0705										SPA2080	STM0660	1	5		1		1		1		1	1	1													1.70564	0.0065521	1
CHIP6_0774	STY0706	t2212	ybeK	probable nucleoside hydrolase		Purines, pyrimidines, nucleosides, and nucleotides	Salvage of nucleosides and nucleotides	702239	703174		STY0706					t2212					SPA2079	STM0661	2	5		1	1	1		1		1	1	1				1.76611	0.0233171	1							0.867652	0.0142626
CHIP6_0776	STY0708	t2210	gltK	glutamate/aspartate transport system permease protein GltK		Transport and binding proteins	Amino acids, peptides and amines	704016	704690		STY0708					t2210					SPA2077	STM0663	2	5		1		1	1	1		1	1	1							2.60496	0.100111					-0.810991	0.0225529
CHIP6_0777	STY0709	t2209	gltJ	glutamate/aspartate transport system permease protein GltJ		Transport and binding proteins	Amino acids, peptides and amines	704690	705430		STY0709					t2209					SPA2076	STM0664	1	5		1		1	1	1		1		1							1.75486	0.0114922	1
CHIP6_0119	STY0710	t2208	ybeJ	ABC transporter periplasmic binding protein (glutamate/aspartate?)		Transport and binding proteins	Amino acids, peptides and amines	706516	705590														1	2					1			1		1							4.30078	0.0056636	1
CHIP6_0778	STY0710	t2208	ybeJ	ABC transporter periplasmic binding protein (glutamate/aspartate?)		Transport and binding proteins	Amino acids, peptides and amines	705590	706516		STY0710					t2208					SPA2075	STM0665	1	5		1		1	1	1		1		1							-0.0439752	0.812245
CHIP6_0779	STY0711	t2207	lnt	apolipoprotein N-acyltransferase		Protein fate	Protein modification and repair	706916	708454		STY0711					t2207					SPA2074	STM0666	1	5		1		1		1		1	1	1													1.34496	0.035045	1
CHIP6_0780	STY0712	t2206		haemolysin-related protein		Unclassified	Role category not yet assigned	708474	709352		STY0712					t2206					SPA2073	STM0667	5	5	1	1	1	1	1	1	1	1	1	1				1.39746	0.0110978	1				1.47246	0.0075201	1	0.754501	0.0763138
CHIP6_0781	STY0714	t2205		conserved hypothetical protein		Hypothetical proteins	Conserved	709510	709983		STY0714					t2205					SPA2072	STM0668	4	5		1	1	1	1	1	1	1	1	1				-1.06764	0.0180159	1	-2.22961	0.0060048	1				-0.708122	0.0702065
CHIP6_0782	STY0715	t2204	ybeZ	PhoH-like ATP-binding protein		Energy metabolism	Glycolysis/gluconeogenesis	709980	711065		STY0715					t2204					SPA2071	STM0669	4	3			1	1	1		1	1	1	1				3.01891	0.0107896	1	4.50904	0.0055625	1	3.19632	0.0039226	1	3.8247
CHIP6_0783	STY0716	t2203	miaB	MiaB protein (putative tRNA-thiotransferase (or tRNA-methylthiotransferase))		Unclassified	Role category not yet assigned	711231	712697		STY0716					t2203					SPA2070	STM0670	1	5		1	1	1		1		1		1				-0.393141	0.0992396
CHIP6_0784	STY0717	t2202	yleB	putative monooxygenase		Unknown function	General	712799	713974		STY0717					t2202					SPA2069	STM0671	1	5		1		1		1	1	1		1										0.654837	0.0140587
CHIP6_0790	STY0722	t2191	nagB	glucosamine-6-phosphate isomerase		Central intermediary metabolism	Amino sugars	720111	720911		STY0722					t2191					SPA2057	STM0684	3	5		1		1	1	1	1	1	1	1							-0.700062	0.0465538		-0.121362	0.45471		-0.109202	0.392535
CHIP6_0791	STY0723	t2190	nagE	pts system, N-acetylglucosamine-specific IIABC component		Transport and binding proteins	Carbohydrates, organic alcohols, and acids	721238	723190		STY0723					t2190					SPA2056	STM0685	4	5		1	1	1	1	1	1	1	1	1										-0.899601	0.0575101		-1.61536	0.041527	1
CHIP6_0792	STY0724	t2189	glnS	glutaminyl-tRNA synthetase		Protein synthesis	tRNA aminoacylation	723401	725068		STY0724					t2189					SPA2055	STM0686	5	5	1	1	1	1	1	1	1	1	1	1	0.412232	0.100605		-0.22005	0.201734		-0.122294	0.575353		-0.0105713	0.954292		-0.0433394	0.731442
CHIP6_0793	STY0725	t2188	ybfM	putative outer membrane protein		Hypothetical proteins	Conserved	725520	726926		STY0725					t2188					SPA2054	STM0687	2	5		1		1	1	1	1	1		1										-0.466533	0.154071
CHIP6_0795	STY0727	t2186	citA	citrate-proton symporter		Transport and binding proteins	Carbohydrates, organic alcohols, and acids	727357	728661		STY0727					t2186					SPA2052	STM0689	5	5	1	1	1	1	1	1	1	1	1	1	1.34735	0.0227325	1	-0.217903	0.19671		0.293484	0.131495		-0.784939	0.0125264		-0.719604	0.0224842
CHIP6_0796	STY0728	t2185	citB	citrate utilization protein B		Transcription	Transcription factors	728712	729851		STY0728					t2185					SPA2051	STM0690	5	5	1	1	1	1	1	1	1	1	1	1	-0.70508	0.0708217		0.0006077	0.9964		-0.0160934	0.950477		0.393246	0.123452		0.249855	0.298701
CHIP6_0798	STY0730	t2183		lysR-family transcriptional regulator		Regulatory functions	Other	731339	732265		STY0730					t2183					SPA2049	STM0692	3	5		1	1	1	1	1		1	1	1				0.556792	0.0198901		0.46324	0.240669					-0.0693924	0.588932
CHIP6_0802	STY0734	t2179	ybfF	putative esterase/lipase YbfF		Fatty acid and phospholipid metabolism	Degradation	734222	734992		STY0734					t2179					SPA2045	STM0696	1	4		1		1	1	1				1							1.2282	0.0233269	1
CHIP6_0804	STY0736	t2177	pgm	phosphoglucomutase		Energy metabolism	Sugars	735744	737384		STY0736					t2177					SPA2043	STM0698	2	5		1		1		1	1	1	1	1										-1.71864	0.0077529	1	-1.51856	0.01068	1
CHIP6_0805	STY0737	t2176		possible 5-nitroimidazole antibiotic resistance		Hypothetical proteins	Conserved	737499	737984		STY0737					t2176					SPA2042	STM0699	1	5		1		1		1	1	1		1										2.57042
CHIP6_0806	STY0738	t2175	potE	putrescine-ornithine antiporter		Transport and binding proteins	Amino acids, peptides and amines	738049	739368		STY0738					t2175					SPA2041	STM0700	3	5		1	1	1	1	1		1	1	1				-0.419356	0.10146		-0.106769	0.727866					-0.965338	0.0115176
CHIP6_0807	STY0739		speF			Pseudogene	Pseudogene	739365	741433	pseudogene	STY0739										SPA2040	STM0701	5	5	1	1	1	1	1	1	1	1	1	1	0.288445	0.255486		0.809916	0.0153071					-0.37913	0.211775		0.569988	0.0189476
CHIP6_0808	STY0743	t2172	kdpE	KDP operon transcriptional regulatory protein		Regulatory functions	Protein interactions	742195	742872		STY0743					t2172					SPA2039	STM0702	1	2								1	1	1													4.68497
CHIP7_5409	STY0747	t2169	kdpA	potassium-transporting ATPase A chain		Transport and binding proteins	Cations and iron carrying compounds	747897	749576		STY0747					t2169					SPA2035	STM0706	1	2							1	1		1										3.27736	0.0029618	1
CHIP6_0813	STY0748	t2168	ybfA	putative exported protein		Hypothetical proteins	Conserved	750002	750208		STY0748				1	t2168				1	SPA2033	STM0708	2	2							1	1	1	1										3.70524			3.45233
CHIP6_0814	STY0748	t2168	ybfA	putative exported protein		Hypothetical proteins	Conserved	750002	750208		STY0748				1	t2168				1	SPA2033	STM0708	2	2							1	1	1	1										3.82823	0.0088102	1	3.53884	0.012184	1
CHIP6_0816	STY0750	t2166		PTR2-family transport protein		Transport and binding proteins	Amino acids, peptides and amines	751779	753260		STY0750					t2166					SPA2031	STM0710	5	5	1	1	1	1	1	1	1	1	1	1	-1.36031	0.0179349	1	-1.24698	0.00782	1	-1.26385	0.0307654	1	-0.497739	0.141108		-0.778207	0.0205071
CHIP6_0819	STY0753	t2163		conserved hypothetical protein		Unknown function	General	754998	755930		STY0753					t2163					SPA2028	STM0713	5	5	1	1	1	1	1	1	1	1	1	1	-0.766881	0.0168633		-0.990969	0.0100986		0.0299278	0.901785					-0.888649	0.0118667
CHIP6_0820	STY0754	t2162		conserved hypothetical protein		Hypothetical proteins	Conserved	755920	756654		STY0754					t2162					SPA2027	STM0714	5	5	1	1	1	1	1	1	1	1	1	1	0.755684	0.0703173		0.904069	0.0515178		1.27619	0.0099396	1	1.45549	0.0073222	1	1.58929	0.0074126	1
CHIP6_0824	STY0758	t2158		hypothetical protein		Hypothetical proteins	Conserved	758250	758990		STY0758					t2158					SPA2023	STM0718	3	5		1		1	1	1	1	1	1	1							0.795833	0.0605036		0.339724	0.103464		-0.173015	0.429278
CHIP6_0835	STY0772	t2147		putative membrane protein		Unclassified	Role category not yet assigned	769551	770597		STY0772					t2147					SPA2014	STM0729	3	5		1		1	1	1	1	1	1	1							1.41779	0.0297656	1	0.674548	0.0235218		0.824809	0.0187109
CHIP6_0836	STY0773	t2146	gltA	citrate synthase		Energy metabolism	TCA cycle	770734	772017		STY0773					t2146					SPA2013	STM0730	5	5	1	1	1	1	1	1	1	1	1	1	0.950186	0.0667466		0.672222	0.0256179		1.12884	0.0300344	1	-0.109567	0.654342		0.745931	0.0242152
CHIP6_0840	STY0777	t2142	sdhA	succinate dehydrogenase flavoprotein subunit		Energy metabolism	TCA cycle	773502	775268		STY0777					t2142					SPA2009	STM0734	5	5	1	1	1	1	1	1	1	1	1	1	1.35262	0.0068513	1				1.00621	0.0322789	1	0.851611	0.022		1.01782	0.0174699	1
CHIP6_0841	STY0778	t2141	sdhB	succinate dehydrogenase iron-sulfur protein		Energy metabolism	TCA cycle	775282	776001		STY0778					t2141					SPA2008	STM0735	2	1							1	1	1											4.18139			4.8375	0.0356	1
CHIP6_0842	STY0779	t2140	sucA	2-oxoglutarate dehydrogenase E1 component		Energy metabolism	TCA cycle	776527	779328		STY0779					t2140					SPA2007	STM0736	5	5	1	1	1	1	1	1	1	1	1	1	0.609723	0.0349704		0.258183	0.14305		0.913913	0.0199442		-0.25348	0.230766		0.527593	0.0394362
CHIP6_0843	STY0780	t2139	sucB	dihydrolipoamide succinyltransferase component (E2)		Energy metabolism	TCA cycle	779343	780551		STY0780					t2139					SPA2006	STM0737	5	5	1	1	1	1	1	1	1	1	1	1	1.38085	0.0069709	1	0.231891	0.205454		0.106836	0.613343		0.36373	0.142814		-0.0172161	0.881582
CHIP6_0844	STY0781	t2138	sucC	succinyl-CoA synthetase beta chain		Energy metabolism	TCA cycle	780693	781859		STY0781					t2138					SPA2005	STM0738	5	5	1	1	1	1	1	1	1	1	1	1				0.791249	0.0371871		0.830185	0.0753332		0.56287	0.0317138		0.458127	0.0381898
CHIP6_0846	STY0786	t2136	cydA	cytochrome d ubiquinol oxidase subunit I		Energy metabolism	Electron transport	784316	785884		STY0786					t2136					SPA2003	STM0740	2	5		1		1	1	1		1	1	1							-0.414222	0.138112					-0.487476	0.080035
CHIP6_0847	STY0787	t2135	cydB	cytochrome d ubiquinol oxidase subunit II		Energy metabolism	Electron transport	785900	787039		STY0787					t2135					SPA2002	STM0741	5	5	1	1	1	1	1	1	1	1	1	1	0.608339	0.0384439		0.119015	0.504906								1.15813	0.0086829	1
CHIP6_0854	STY0794	t2128	tolB	tolB protein precursor		Cellular processes	Toxin production and resistance	790658	791950		STY0794					t2128					SPA1995	STM0748	5	5	1	1	1	1	1	1	1	1	1	1	2.32152	0.0130603	1	1.63758	0.0040131	1				0.670901	0.041703		0.795442	0.0233956
CHIP6_0855	STY0795	t2127	pal	peptidoglycan-associated lipoprotein precursor		Cell envelope	Biosynthesis and degradation of murein sacculus and peptidoglycan	791985	792509		STY0795					t2127					SPA1994	STM0749	1	2								1	1	1													3.49352	0.0286849	1
CHIP6_0857	STY0797	t2122	nadA	quinolinate synthetase A protein		Biosynthesis of cofactors, prosthetic groups, and carriers	Pyridine nucleotides	794269	795312		STY0797					t2122					SPA1987	STM0756	1	5		1		1		1	1	1		1										0.220957	0.293954
CHIP6_0859	STY0799	t2120	ybgR	probable cation transport protein		DNA metabolism	DNA replication, recombination, and repair	796053	796991		STY0799					t2120					SPA1985	STM0758	1	5		1		1	1	1		1		1							-2.15273	0.0159563	1
CHIP6_0861	STY0801	t2118	aroG	phospho-2-dehydro-3-deoxyheptonate aldolase (DAHP synthetase) phenylalanine repressible		Amino acid biosynthesis	Aromatic amino acid family	797808	798860		STY0801					t2118					SPA1983	STM0760	5	5	1	1	1	1	1	1	1	1	1	1	0.724978	0.0633838		0.0839547	0.586016		-0.268179	0.283823		-0.516885	0.0277284		-0.985285	0.0120158
CHIP6_0872	STY0804	t2115	gpmA	phosphoglycerate mutase 1		Energy metabolism	Glycolysis/gluconeogenesis	800959	801711		STY0804					t2115					SPA1980	STM0772	5	5	1	1	1	1	1	1	1	1	1	1	-1.44504	0.0067922	1	-0.694263	0.0151132		0.0176731	0.936562		-0.572862	0.0517838		-1.17006	0.0044106	1
CHIP6_0873	STY0806	t2114	galM	aldose 1-epimerase (mutarotase)		Energy metabolism	Sugars	801935	802975		STY0806					t2114					SPA1979	STM0773	5	5	1	1	1	1	1	1	1	1	1	1				0.352924	0.117832		-0.0124062	0.920348		-0.242825	0.101626		-0.317214	0.0879567
CHIP6_0874	STY0807	t2113	galK	galactokinase		Energy metabolism	Sugars	802969	804117		STY0807					t2113					SPA1978	STM0774	1	5		1		1		1		1	1	1													-0.713484	0.0319908
CHIP6_0875	STY0808	t2112	galT	galactose-1-phosphate uridylyltransferase		Energy metabolism	Sugars	804120	805166		STY0808					t2112					SPA1977	STM0775	2	5		1		1		1	1	1	1	1										0.450523	0.0678928		0.620791	0.0645547
CHIP6_0878	STY0811	t2109	modF	putative molybdenum transport ATP-binding protein ModF (photorepair protein PhrA)		Transport and binding proteins	Unknown substrate	807495	808970		STY0811					t2109					SPA1974	STM0778	1	5		1		1		1		1	1	1													0.173077	0.340735
CHIP6_0882	STY0815	t2105	modB	molybdenum transport system permease protein ModB		Unclassified	Role category not yet assigned	811044	811733		STY0815					t2105					SPA1970	STM0782	1	5		1		1		1		1	1	1													0.694375	0.0473219
CHIP6_0885	STY0818	t2102	ybhE	conserved hypothetical protein		Hypothetical proteins	Conserved	813777	814772		STY0818					t2102					SPA1967	STM0785	5	5	1	1	1	1	1	1	1	1	1	1	0.0769496	0.738395		-0.34152	0.11063		-0.0026801	0.99					-0.420683	0.0475148
CHIP6_0886	STY0819	t2101	ybhC	possible pectinesterase precursor		Cellular processes	Toxin production and resistance	814916	816199		STY0819					t2101					SPA1966	STM0786	5	5	1	1	1	1	1	1	1	1	1	1	0.950939	0.012074		0.421402	0.0616857		0.586657	0.04984		1.42381	0.0193761	1	0.788645	0.0202602
CHIP6_0887	STY0820	t2100	hutI	imidazolonepropionase		Energy metabolism	Amino acids and amines	816437	817660		STY0820					t2100					SPA1965	STM0787	1	5		1		1		1	1	1		1										-1.43241	0.0087867	1
CHIP6_0888	STY0821	t2099	hutG	formiminoglutamase		Energy metabolism	Amino acids and amines	817657	818598		STY0821					t2099					SPA1964	STM0788	1	5		1		1		1		1	1	1
CHIP6_0890	STY0824	t2096	hutH	histidine ammonia-lyase		Energy metabolism	Amino acids and amines	821251	822771		STY0824					t2096					SPA1961	STM0791	4	5		1	1	1	1	1	1	1	1	1				0.291721	0.178047		0.490891	0.114528		0.174958	0.223919		0.0402905	0.830565
CHIP6_0891	STY0825	t2095	ybhB	conserved hypothetical protein		Hypothetical proteins	Conserved	822856	823332		STY0825					t2095					SPA1960	STM0792	1	5		1		1	1	1		1		1							3.13879	0.0068949	1
CHIP6_0892	STY0826	t2094	bioA	adenosylmethionine-8-amino-7-oxononanoate aminotransferase		Biosynthesis of cofactors, prosthetic groups, and carriers	Biotin	823390	824679		STY0826					t2094					SPA1959	STM0793	1										1														6.77509
CHIP6_0893	STY0827	t2093	bioB	biotin synthetase		Biosynthesis of cofactors, prosthetic groups, and carriers	Biotin	824766	825806		STY0827					t2093					SPA1958	STM0794	5	2	1		1		1		1	1	1	1	5.63134	0.0088027	1	4.95927	0.0055581	1	4.85998	0.0055133	1	4.88283			4.80903
CHIP6_0894	STY0828	t2092	bioF	8-amino-7-oxononanoate synthase		Biosynthesis of cofactors, prosthetic groups, and carriers	Biotin	825803	826960		STY0828					t2092					SPA1957	STM0795	5		1		1		1		1		1		7.1784			7.81128	0.0054318	1				7.65603			6.99032
CHIP6_0896	STY0830	t2090	bioD	dethiobiotin synthetase		Biosynthesis of cofactors, prosthetic groups, and carriers	Biotin	827692	828378		STY0830					t2090					SPA1955	STM0797	2	2			1		1			1		1				5.99234	0.0199167	1	4.16967	0.0057619	1
CHIP6_0897	STY0831	t2089	uvrB	excision nuclease ABC subunit B		DNA metabolism	DNA replication, recombination, and repair	829029	831050		STY0831					t2089					SPA1954	STM0798	2	5		1		1	1	1	1	1		1							-0.792794	0.0297243		-0.441942	0.0406146
CHIP6_0900	STY0836	t2085	moaA	molybdenum cofactor biosynthesis protein A		Biosynthesis of cofactors, prosthetic groups, and carriers	Molybdopterin	835204	836193		STY0836					t2085					SPA1950	STM0802	4	5		1	1	1	1	1	1	1	1	1				0.481676	0.044626		0.144869	0.558905		0.617279	0.0288973		-0.525274	0.127015
CHIP6_0901	STY0837	t2084	moaB	molybdenum cofactor biosynthesis protein B		Biosynthesis of cofactors, prosthetic groups, and carriers	Molybdopterin	836215	836727		STY0837					t2084					SPA1949	STM0803	5	5	1	1	1	1	1	1	1	1	1	1	-0.323146	0.0418567		0.561596	0.0140696		0.586757	0.0445332		0.79151	0.0247007		0.542098	0.0532598
CHIP6_0902	STY0838	t2083	moaC	molybdenum cofactor biosynthesis protein C		Biosynthesis of cofactors, prosthetic groups, and carriers	Molybdopterin	836730	837215		STY0838					t2083					SPA1948	STM0804	1	5		1		1	1	1		1		1							2.87947	0.0502275
CHIP6_0905	STY0841		ybhL			Pseudogene	Pseudogene	837955	838660	pseudogene	STY0841										SPA1945	STM0807	5	5	1	1	1	1	1	1	1	1	1	1	1.71859	0.0239532	1	0.684422	0.0110795		1.04435	0.0118667	1	0.792379	0.027963		0.396294	0.0933624
CHIP6_0911	STY0848	t2075	ybhP	conserved hypothetical protein		DNA metabolism	DNA replication, recombination, and repair	842149	842907		STY0848					t2075					SPA1940	STM0813	1	5		1		1	1	1		1		1							-0.390743	0.0860365
CHIP6_0913	STY0850	t2073		putative inner membrane protein		Cell envelope	Other	843412	844518		STY0850					t2073					SPA1938	STM0815	1	5		1		1		1	1	1		1										-0.525081	0.0497386
CHIP6_0914	STY0851	t2072		putative inner membrane protein		Cell envelope	Other	844634	845764		STY0851					t2072					SPA1937	STM0816	5	5	1	1	1	1	1	1	1	1	1	1	0.213848	0.407641		0.448693	0.11628		0.101014	0.401838		-0.183611	0.46327		0.444649	0.0765056
CHIP6_0915	STY0852	t2071	ybhF	hypothetical ABC transporter ATP-binding protein		Transport and binding proteins	Amino acids, peptides and amines	845757	847493		STY0852					t2071					SPA1936	STM0817	5	5	1	1	1	1	1	1	1	1	1	1				-1.01282	0.0213448	1	-0.501297	0.238077		-1.14176	0.0092724	1	-0.824795	0.0370459
CHIP6_0916	STY0853	t2070		HlyD-family secretion protein		Cell envelope	Other	847486	848481		STY0853					t2070					SPA1935	STM0818	3	5		1		1	1	1	1	1	1	1							-1.01614	0.0064651	1	-0.762481	0.014148		-0.0828749	0.586726
CHIP6_0923	STY0863		ybiN			Pseudogene	Pseudogene	855280	856201	pseudogene	STY0863										SPA1927	STM0826	5	5	1	1	1	1	1	1	1	1	1	1	-0.819251	0.0206345		0.262441	0.220986					0.0987836	0.657096		-0.178125	0.458543
CHIP6_0924	STY0865	t2061		putative membrane protein		Transport and binding proteins	Unknown substrate	856198	858420		STY0865					t2061					SPA1926	STM0827	5	5	1	1	1	1	1	1	1	1	1	1	-1.04789	0.0166811	1	-0.634631	0.0743416					-0.668747	0.151013
CHIP6_0926	STY0867	t2059	glnP	glutamine transport system permease protein GlnP		Central intermediary metabolism	Nitrogen metabolism	859258	859917		STY0867					t2059					SPA1924	STM0829	1	4		1		1			1	1		1
CHIP6_0927	STY0868	t2058	glnH	glutamine-binding periplasmic protein precursor		Transport and binding proteins	Amino acids, peptides and amines	860063	860809		STY0868					t2058					SPA1923	STM0830	5	5	1	1	1	1	1	1	1	1	1	1	0.850257	0.0272548		0.156763	0.430094		0.206465	0.439056					-0.23241	0.143733
CHIP6_0933	STY0877	t2051	ybiR	putative membrane protein		Transport and binding proteins	Unknown substrate	867253	868365		STY0877					t2051					SPA1917	STM0836	1	5		1	1	1		1		1		1				-2.37408
CHIP6_0934	STY0878	t2050	ybiS	putative exported protein		Unclassified	Role category not yet assigned	868409	869329		STY0878					t2050					SPA1916	STM0837	5	5	1	1	1	1	1	1	1	1	1	1	1.53649	0.0066839	1	1.6687	0.0036212	1	2.3203	0.0073294	1	0.51388	0.0859972		0.479206	0.0569045
CHIP6_0942	STY0884	t2044	moeB	molybdopterin biosynthesis MoeB protein		Biosynthesis of cofactors, prosthetic groups, and carriers	Molybdopterin	877295	878044		STY0884					t2044					SPA1910	STM0845	1	5		1		1	1	1		1		1							-1.05691	0.059854
CHIP6_0943	STY0885	t2043	moeA	molybdopterin biosynthesis MoeA protein		Biosynthesis of cofactors, prosthetic groups, and carriers	Molybdopterin	878044	879285		STY0885					t2043					SPA1909	STM0846	5	5	1	1	1	1	1	1	1	1	1	1	1.40676	0.0121652	1	1.52439	0.0314246	1				0.394224	0.132177		1.02284	0.0296948	1
CHIP6_0945	STY0887	t2041		hypothetical ABC transporter ATP-binding protein		Transport and binding proteins	Unknown substrate	880435	882306		STY0887					t2041					SPA1907	STM0848	3	5		1		1	1	1	1	1	1	1							-1.22859	0.0079333	1	-0.722492	0.0659693		-0.819029	0.0294971
CHIP6_0949	STY0891	t2037	yliG	conserved hypothetical protein		Hypothetical proteins	Conserved	885863	887188		STY0891					t2037					SPA1903	STM0852	5	5	1	1	1	1	1	1	1	1	1	1	1.48022	0.0195388	1	1.24616	0.0109188	1	1.14418	0.072477		0.678902	0.0547477		0.0467435	0.735751
CHIP6_0950	STY0893	t2036		conserved hypothetical protein		Hypothetical proteins	Conserved	887419	887802		STY0893					t2036					SPA1902	STM0853	1	4		1				1		1	1	1													3.8847	0.0052741	1
CHIP7_5513	STY0894	t2035	yliI	putative oxidoreductase		Hypothetical proteins	Conserved	887921	889042		STY0894					t2035					SPA1901		5	5	1	1	1	1	1	1	1	1	1	1	-1.32174	0.01887	1	-1.85668	0.0113252	1	-1.73442	0.0089277	1				-0.852052	0.0620019
CHIP6_0958	STY0895	t2034	yliJ	glutathione s-transferase family protein		Central intermediary metabolism	Other	889039	889665		STY0895					t2034					SPA1900	STM0862	5	5	1	1	1	1	1	1	1	1	1	1	-0.290959	0.123111		0.467207	0.0754407		0.402897	0.104609		-0.453521	0.0449421		-0.120882	0.474197
CHIP6_0959	STY0896	t2033	dacC	D-alanyl-D-alanine carboxypeptidase (penicillin-binding protein 6 precursor)		Cell envelope	Biosynthesis and degradation of murein sacculus and peptidoglycan	889909	891111		STY0896					t2033					SPA1899	STM0863	5	5	1	1	1	1	1	1	1	1	1	1				-0.368702	0.0956733		0.20196	0.273123		-0.871603	0.0123562		-0.37615	0.117613
CHIP6_0962	STY0899	t2030	mdfA	multidrug translocase MdfA		Cellular processes	Toxin production and resistance	892908	894140		STY0899					t2030					SPA1896	STM0866	1	5		1		1		1		1	1	1													-0.328744	0.178977
CHIP6_0963	STY0900	t2029		conserved hypothetical protein		Central intermediary metabolism	Other	894194	895009		STY0900					t2029					SPA1895	STM0867	5	5	1	1	1	1	1	1	1	1	1	1	1.43426	0.00677	1	0.488892	0.14284		0.303295	0.129822		0.766282	0.0453392		0.528181	0.10758
CHIP6_0964	STY0901	t2028		putative membrane protein		Cell envelope	Other	895006	896217		STY0901					t2028					SPA1894	STM0868	5	5	1	1	1	1	1	1	1	1	1	1	0.72571	0.0243326		-0.106589	0.341212		-0.233666	0.280902		-0.0722975	0.70493		-0.125593	0.361528
CHIP6_0967	STY0904	t2025		putative membrane protein		Hypothetical proteins	Conserved	899078	899455		STY0904					t2025					SPA1891	STM0871	1	2								1	1	1													3.80085	0.0237333	1
CHIP6_0970	STY0907	t2022	nfsA	oxygen-insensitive NADPH nitroreductase		Energy metabolism	Electron transport	900194	900916		STY0907					t2022					SPA1888	STM0874	1	5		1		1		1		1	1	1													-0.286009	0.139842
CHIP6_0973	STY0910	t2019	potF	putrescine-binding periplasmic protein precursor		Transport and binding proteins	Amino acids, peptides and amines	902798	903910		STY0910					t2019					SPA1885	STM0877	1	5		1		1	1	1		1		1
CHIP6_0976	STY0913	t2016	potI	putrescine transport system permease protein PotI		Transport and binding proteins	Amino acids, peptides and amines	906091	906936		STY0913					t2016					SPA1882	STM0880	1	5		1		1	1	1		1		1							-0.534601	0.059059
CHIP6_0986	STY0923	t2006	artI	arginine-binding periplasmic protein 1 precursor		Transport and binding proteins	Amino acids, peptides and amines	914718	915449		STY0923					t2006					SPA1872	STM0890	1	5		1		1		1		1	1	1
CHIP6_1030	STY0928	t2001		putative oxidoreductase		Hypothetical proteins	Conserved	918214	919227		STY0928					t2001					SPA1867	STM0932	2	5	1	1		1	1	1		1		1	-1.26744	0.0113609	1				-1.66089	0.0252542	1
CHIP6_1035	STY0932	t1997	hcr	NADH oxidoreductase Hcr		Unclassified	Role category not yet assigned	923683	924654		STY0932					t1997					SPA1863	STM0936	5	5	1	1	1	1	1	1	1	1	1	1				1.53915	0.0071191	1				1.22526	0.0324847	1
CHIP6_1036	STY0933	t1996		prismane protein homolog (hybrid-cluster protein)		Hypothetical proteins	Conserved	924663	926315		STY0933					t1996					SPA1862	STM0937	2	5		1	1	1	1	1		1		1				2.17811	0.0036212	1	2.69155	0.0054174	1
CHIP6_1037	STY0934	t1995		putative membrane protein		Cell envelope	Other	926459	927358		STY0934					t1995					SPA1861	STM0938	2	5		1	1	1		1	1	1		1				-0.117157	0.536808					0.415328	0.136529
CHIP6_1038	STY0935	t1994		conserved hypothetical protein		Hypothetical proteins	Conserved	927559	929217		STY0935					t1994					SPA1860	STM0939	5	5	1	1	1	1	1	1	1	1	1	1	0.909862	0.013247		0.399227	0.0715228		0.0490087	0.743784		-0.261063	0.262453		0.291353	0.106362
CHIP6_1040	STY0937	t1992	ybjY	putative exported protein		Protein fate	Protein and peptide secretion and trafficking	930310	931428		STY0937					t1992					SPA1858	STM0941	3	5		1		1	1	1	1	1	1	1										-0.105491	0.633298		-0.0784479	0.798465
CHIP6_1042	STY0940	t1990	cspD	cold shock-like protein CspD		Cellular processes	Adaptations to atypical conditions	933501	933722		STY0940					t1990					SPA1856	STM0943	2								1		1														5.50642	0.0065321	1
CHIP6_1049	STY0950	t1981	acT	hypothetical transcriptional activator		Regulatory functions	Other	939882	940793		STY0950					t1981					SPA1846	STM0952	5	5	1	1	1	1	1	1	1	1	1	1	0.109991	0.461378		1.64946	0.0391466	1				1.53274	0.0244284	1	2.19181	0.0241845	1
CHIP6_1050	STY0951	t1980	infA	initiation factor IF-1		Protein synthesis	Translation factors	940884	941102		STY0951					t1980					SPA1845	STM0953	5	2	1		1		1		1	1	1	1							6.01697	0.0887184		4.57649			4.53766	0.0203429	1
CHIP6_1055	STY0956	t1976	trxB	thioredoxin reductase		Energy metabolism	Electron transport	945765	946733		STY0956					t1976					SPA1840	STM0958	1	5		1		1	1	1		1		1							-1.73627	0.0200902	1
CHIP6_1058	STY0959	t1973	lolA	outer membrane lipoprotein carrier protein precursor		Protein fate	Protein and peptide secretion and trafficking	952082	952696		STY0959					t1973					SPA1837	STM0961	1	5		1		1		1		1	1	1													-0.826388	0.0114965
CHIP6_1060	STY0961	t1971	serS	seryl-tRNA synthetase		Protein synthesis	tRNA aminoacylation	954308	955600		STY0961					t1971					SPA1835	STM0963	2	5		1	1	1	1	1		1		1				-1.43173	0.0094806	1
CHIP6_1061	STY0962	t1970	dmsA	anaerobic dimethyl sulfoxide reductase chain A precursor		Energy metabolism	Anaerobic	955837	958281		STY0962					t1970					SPA1834	STM0964	1	5		1		1		1		1	1	1
CHIP6_1568	STY0963	t1418	dmsB	anaerobic dimethyl sulfoxide reductase chain B		Energy metabolism	Anaerobic	958292	958909		STY0963	STY1567		1		t1418	t1969		1		SPA1357	STM0965	4	5		1	1	1	1	1	1	1	1	1				1.93954	0.0034143	1				0.880423	0.0228532		1.34919	0.0091565	1
CHIP6_1062	STY0964	t1968	dmsC	anaerobic dimethyl sulfoxide reductase chain C		Cell envelope	Other	958911	959774		STY0964					t1968					SPA1832	STM0966	3	2	1						1	1	1	1	5.31362	0.0144333	1							2.94657	0.0079307	1	3.95197	0.0465426	1
CHIP6_1065	STY0968	t1964	pflA	pyruvate formate-lyase 1 activating enzyme		Energy metabolism	Fermentation	963203	964000		STY0968					t1964					SPA1828	STM0970	5	5	1	1	1	1	1	1	1	1	1	1	1.80306	0.013684	1	1.9991	0.0052964	1				0.574077	0.0543729		0.0458523	0.827267
CHIP6_1068	STY0973	t1961	pflB	formate acetyltransferase 1		Energy metabolism	Fermentation	965607	967889		STY0973					t1961					SPA1825	STM0973	2	5		1		1	1	1		1	1	1							-1.52454	0.0078743	1				-1.05691	0.0095933	1
CHIP6_1069	STY0974	t1960	focA	probable formate transporter (formate channel)		Unclassified	Role category not yet assigned	967949	968806		STY0974					t1960					SPA1824	STM0974	5	5	1	1	1	1	1	1	1	1	1	1	1.01238	0.0393392	1	1.30681	0.007104	1	1.09385	0.0463628	1	0.706032	0.0920613		0.299822	0.0551765
CHIP6_1070	STY0975	t1959		conserved hypothetical protein		Unclassified	Role category not yet assigned	969211	970980		STY0975					t1959					SPA1823	STM0975	5	5	1	1	1	1	1	1	1	1	1	1	1.05705	0.0374047	1	1.09663	0.0096124	1	1.3402	0.0214896	1	0.645625	0.0126679		0.728883	0.0157027
CHIP6_1071	STY0976	t1958		putative membrane protein		Hypothetical proteins	Conserved	971108	971800		STY0976					t1958					SPA1822	STM0976	1	5		1		1		1	1	1		1										-1.26044	0.0057532	1
CHIP6_1074	STY0979	t1955		putative lipoprotein		Protein fate	Degradation of proteins, peptides, and glycopeptides	974571	975332		STY0979					t1955					SPA1819	STM0979	2	2			1				1	1		1				3.77723	0.003585	1				1.32261	0.0098453	1
CHIP6_1079	STY0985	t1950	msbA	probable transport ATP-binding protein MsbA		Transport and binding proteins	Other	980946	982694		STY0985					t1950					SPA1814	STM0984	3	5		1	1	1		1	1	1	1	1				1.59242	0.0296569	1				0.916814	0.0595867		1.4146	0.0322076	1
CHIP6_1083	STY0990	t1946	kdsB	3-deoxy-manno-octulosonate cytidylyltransferase		Cell envelope	Biosynthesis and degradation of surface polysaccharides and lipopolysaccharides	985175	985921		STY0990					t1946					SPA1810	STM0988	1	5		1		1		1	1	1		1										0.689532	0.0316729
CHIP6_1084	STY0991	t1945		conserved hypothetical protein		Hypothetical proteins	Conserved	986132	987025		STY0991					t1945					SPA1809	STM0989	1	4		1		1				1	1	1													1.03646	0.0103513	1
CHIP6_1087	STY0994	t1942	mukF	killing factor KicB		Cellular processes	Toxin production and resistance	988713	990035		STY0994					t1942					SPA1806	STM0992	2	5		1		1	1	1		1	1	1							-0.0889805	0.608082					0.255028	0.220651
CHIP6_1089	STY0996	t1940	mukB	cell division protein		Cellular processes	Cell division	990720	995186		STY0996					t1940					SPA1804	STM0994	1	5		1		1		1		1	1	1													-1.19105	0.010212	1
CHIP6_1090	STY0997	t1939	ycbB	putative exported protein		Hypothetical proteins	Conserved	995531	997378		STY0997					t1939					SPA1803	STM0995	4	5		1	1	1	1	1	1	1	1	1				-0.730205	0.0141872		-0.971525	0.0170207		-1.42219	0.0071357	1	-0.924897	0.0094933
CHIP6_1091	STY0998	t1938		putative exported protein		Unclassified	Role category not yet assigned	997638	998186		STY0998					t1938					SPA1802	STM0996	2	5		1		1		1	1	1	1	1										0.993814	0.0100181		-1.38668	0.0043912	1
CHIP6_1093	STY1000	t1936	aspC	aspartate aminotransferase		Amino acid biosynthesis	Aspartate family	998923	1000113		STY1000					t1936					SPA1800	STM0998	2	2							1	1	1	1										4.63562			4.28392
CHIP6_1094	STY1002	t1935	ompF	outer membrane protein F precursor		Cell envelope	Other	1000298	1001389		STY1002					t1935					SPA1799	STM0999	5	5	1	1	1	1	1	1	1	1	1	1	0.156926	0.400433		-0.373278	0.0452856		-0.732753	0.0122649		-0.892213	0.0094143		-0.979292	0.0101917
CHIP6_1099	STY1010	t1930	pncB	nicotinate phosphoribosyltransferase		Biosynthesis of cofactors, prosthetic groups, and carriers	Other	1007350	1008552		STY1010					t1930					SPA1794	STM1004	1	5		1		1		1		1	1	1													-1.25318	0.007615	1
CHIP6_1100	STY1011	t1929	int	integrase		DNA metabolism	DNA replication, recombination, and repair	1008747	1010087		STY1011					t1929						STM1005	2	5		1		1		1	1	1	1	1										-2.51716	0.0069368	1	-2.00313	0.0050857	1
CHIP6_4563	STY1015	t1925		putative bacteriophage protein		No Data	No Data	1011496	1012560		STY1015					t1925							4	5		1	1	1	1	1	1	1	1	1				-0.470498	0.0793759		-1.67445	0.0079532	1	-0.892909	0.0671408		-2.27952	0.0122414	1
CHIP6_4564	STY1016	t1924	exo	exonuclease		Hypothetical proteins	Conserved	1012638	1013318		STY1016					t1924							1	5		1		1		1	1	1		1										-0.0923646	0.422555
CHIP6_2642	STY1023	t1917		putative DNA replication protein		Unclassified	Role category not yet assigned	1017163	1017912		STY1023					t1917						STM1015	4	5		1	1	1	1	1	1	1	1	1				-3.21251			-3.36183			-2.73017	0.0060975	1	-2.65537
CHIP6_2641	STY1024	t1916		putative DNA-binding protein		Hypothetical proteins	Conserved	1017923	1018270		STY1024					t1916						STM1016	5	5	1	1	1	1	1	1	1	1	1	1	2.23666	0.0041435	1							1.67202	0.0156849	1	1.71456	0.0052937	1
CHIP6_4570	STY1027			hypothetical bacteriophage protein		Viral functions	General	1019268	1019840		STY1027										SPA2428		1	5		1		1	1	1		1		1							0.515748	0.0917213
CHIP6_2639	STY1032	t1908		putative damage-inducible protein		Unknown function	General	1021558	1021797		STY1032					t1908						STM1019	1	2								1	1	1													2.94323	0.0036513	1
CHIP6_4575	STY1033	t1907		putative bacteriophage protein		No data	No data	1021787	1022092		STY1033					t1907							1	5		1		1		1		1	1	1													-0.197906	0.197954
CHIP6_1931	STY1042	t1899				Energy metabolism	Biosynthesis and degradation of polysaccharides	1026920	1027019	Partial-CDS	STY1042				1	t1899				1		STM1869A	2								1		1											5.79153	0.0142354	1	6.3449	0.0043815	1
CHIP6_4578	STY1044	t1897		hypothetical prophage protein		Hypothetical proteins	Conserved	1027660	1028037		STY1044					t1897							3	5		1		1	1	1	1	1	1	1							-0.837206	0.0532529		-0.953363	0.0702751		-1.19899	0.016874	1
CHIP6_4581	STY1047	t1894		putative prophage terminase large subunit		Hypothetical proteins	Conserved	1029169	1030572		STY1047	STY2040		1		t1894				1			1	5		1		1		1		1	1	1													-3.03419
CHIP6_4582	STY1048	t1893		putative bacteriophage protein		Hypothetical proteins	Conserved	1030572	1032038		STY1048				1	t1893							5	5	1	1	1	1	1	1	1	1	1	1	1.74186	0.0139179	1	0.528555	0.0306336		1.465	0.0212296	1	-0.327317	0.117665		-0.103477	0.552146
CHIP6_4585	STY1051			putative bacteriophage protein		No Data	No Data	1033902	1034408		STY1051												5	1	1		1		1		1	1	1					6.84653	0.0075912	1	6.81623	0.0057953	1	6.2945			6.89912
CHIP6_4586	STY1052			putative bacteriophage protein		Hypothetical proteins	Conserved	1034420	1035361		STY1052												5	5	1	1	1	1	1	1	1	1	1	1	2.89834	0.0024743	1				0.377108	0.110449		0.0752634	0.706889		-0.692391	0.0512301
CHIP6_4589	STY1055			putative bacteriophage protein		Hypothetical proteins	Conserved	1036140	1036694		STY1055												1	4				1		1	1	1		1										-0.176705	0.227846
CHIP6_4592	STY1058			hypothetical prophage protein		Hypothetical proteins	Conserved	1037612	1038757		STY1058												4				1		1		1		1					8.88074	0.0038827	1				8.41349			8.03987
CHIP6_4593	STY1059			putative bacteriophage protein		Hypothetical proteins	Conserved	1038768	1039208		STY1059												5		1		1		1		1		1					8.23489	0.0038687	1	7.49236	0.0189426	1	6.94051			6.70467
CHIP6_4597	STY1063			putative bacteriophage protein		No Data	No Data	1042417	1042719		STY1063												5		1		1		1		1		1		8.48062	0.0050154	1	7.46741	0.006018	1	6.76801	0.0071609	1	7.6909			7.72997
CHIP6_4598	STY1064			putative bacteriophage protein		Hypothetical proteins	Conserved	1042722	1043789		STY1064												5		1		1		1		1		1					8.85238						8.62989			7.9625
CHIP6_4602	STY1068			putative bacteriophage protein		Hypothetical proteins	Conserved	1045516	1046268		STY1068												2		1		1								7.62319	0.0024056	1
CHIP6_4603	STY1069			putative bacteriophage protein		Hypothetical proteins	Conserved	1046268	1046621		STY1069												4				1		1		1		1					7.27267	0.0061569	1	7.454	0.0383137	1	7.17066			6.97015
CHIP6_4606	STY1072	t1868		hypothetical prophage protein		DNA metabolism	DNA replication, recombination, and repair	1048497	1050008		STY1072	STY2014		1		t1868							5	5	1	1	1	1	1	1	1	1	1	1	1.44243	0.0238265	1	-0.874233	0.0101658		0.0079488	0.959911		-1.2745	0.0305221	1	-1.20003	0.0068	1
CHIP7_5533	STY1077	t1884		conserved hypothetical protein		Hypothetical proteins	Conserved	1052755	1052477												SPA4301		2	2							1	1	1	1										3.92109	0.0031632	1	2.97032	0.0051408	1
CHIP6_1143	STY1078	t1863	pepN	aminopeptidase N		Protein fate	Degradation of proteins, peptides, and glycopeptides	1053181	1055793		STY1078					t1863					SPA1793	STM1057	5	5	1	1	1	1	1	1	1	1	1	1	0.853968	0.022692		-0.411576	0.0212444		-0.349567	0.132335		-0.820503	0.0181116		-0.131272	0.356942
CHIP6_1146	STY1081	t1860		conserved hypothetical protein		Energy metabolism	Electron transport	1057716	1058825		STY1081					t1860					SPA1790	STM1060	1	5		1		1		1		1	1	1													-1.43969	0.0063089	1
CHIP6_1150	STY1084	t1857	pqiA	putative inner membrane protein		Unknown function	General	1062967	1064220		STY1084					t1857					SPA1787	STM1063	5	5	1	1	1	1	1	1	1	1	1	1	0.345799	0.0932705		-0.0099452	0.910519		0.169185	0.299304		-0.0526202	0.768036		-0.333668	0.148183
CHIP6_1151	STY1085	t1856	pqiB	putative secreted protein		Unknown function	General	1064225	1065865		STY1085					t1856					SPA1786	STM1064	5	5	1	1	1	1	1	1	1	1	1	1	-0.0508327	0.788019		-0.671251	0.0134228		-0.564592	0.138458		-1.37514	0.0049502	1	-1.36708	0.0041476	1
CHIP6_1154	STY1088	t1853	fabA	D-3-hydroxydecanoyl-(acyl carrier-protein)		Fatty acid and phospholipid metabolism	Biosynthesis	1066946	1067464		STY1088					t1853					SPA1783	STM1067	2	5		1	1	1		1		1	1	1				0.0006633	0.996234								0.774354	0.0298282
CHIP6_1155	STY1089	t1852		conserved hypothetical protein		Protein fate	Degradation of proteins, peptides, and glycopeptides	1067533	1069293		STY1089					t1852					SPA1782	STM1068	5	5	1	1	1	1	1	1	1	1	1	1	-0.828387	0.0168291		-0.571786	0.0207553		-0.32594	0.192595		-0.443116	0.0592887		-0.570715	0.0086618
CHIP6_1159	STY1094	t1848		conserved hypothetical protein		Hypothetical proteins	Conserved	1072136	1072741		STY1094					t1848					SPA1778	STM1072	2	5		1		1	1	1		1	1	1							2.44484	0.0168912	1				-0.408564	0.05853
CHIP6_1161	STY1096	t1846	yccF	putative membrane protein		Hypothetical proteins	Conserved	1074900	1075346		STY1096					t1846					SPA1776	STM1074	1	5		1		1		1		1	1	1													-0.631142	0.0284457
CHIP6_1162	STY1097	t1845	helD	helicase IV (75 kD helicase)		DNA metabolism	DNA replication, recombination, and repair	1075470	1077524		STY1097				1	t1845				1	SPA1775	STM1075	1	5		1		1	1	1		1		1							-2.18011	0.0099114	1
CHIP6_1163	STY1097	t1845	helD	helicase IV (75 kD helicase)		DNA metabolism	DNA replication, recombination, and repair	1075470	1077524		STY1097				1	t1845				1	SPA1775	STM1075	1	5		1		1	1	1		1		1							-1.83631	0.0072724	1
CHIP6_1170	STY1106			putative transcriptional regulator (pseudogene)		Regulatory functions	Other	1081781	1083271	pseudogene	STY1106										SPA1768	STM1082	2	5		1		1	1	1		1	1	1							-0.391862	0.0771333					-0.306178	0.0982547
CHIP6_1173	STY1112	t1834		putative membrane protein		Cell envelope	Other	1084014	1084673		STY1112					t1834					SPA1765	STM1085	3	5	1	1		1		1	1	1	1	1	-2.25654	0.0045579	1							-2.13339	0.0116965	1	-2.26133	0.0101714	1
CHIP6_1178	STY1121	t1828	sigD	cell invasion protein	5	Cellular processes	Cell division	1088687	1090372		STY1121					t1828					SPA1759	STM1091	5	5	1	1	1	1	1	1	1	1	1	1	-0.575654	0.111112		-0.465711	0.0447109		-1.19859	0.0142329	1	-0.918229	0.0344835		-1.21536	0.0077673	1
CHIP6_1182	STY1127	t1824	copS	histidine kinase		Regulatory functions	Other	1092736	1094100		STY1127					t1824					SPA1755	STM1095	5	5	1	1	1	1	1	1	1	1	1	1	1.47514	0.0078041	1	0.294771	0.0913391		0.273326	0.361188		0.0039019	0.986494		-0.451401	0.0404252
CHIP6_1183	STY1128	t1823	copR	response regulator		Regulatory functions	Other	1094093	1094839		STY1128					t1823					SPA1754	STM1096	5	5	1	1	1	1	1	1	1	1	1	1				2.7701	0.0034806	1	1.64778	0.0174612	1	0.866452	0.0140319		0.473036	0.0483297
CHIP6_1184	STY1129	t1822		putative exported protein		Unclassified	Role category not yet assigned	1094909	1095319		STY1129					t1822					SPA1753	STM1097	5	3	1		1		1	1	1	1	1	1	5.01706			4.01784	0.0053111	1	3.45556	0.0139572	1				1.71761	0.0039121	1
CHIP6_1188	STY1134	t1818	hpaG	4-hydroxyphenylacetate degradation bifunctional isomerase/decarboxylase [includes: 2-hydroxyhepta-2,4-diene-1,7-dioate isomerase		Central intermediary metabolism	Other	1098310	1099599		STY1134					t1818					SPA1749	STM1101	1	5		1		1		1	1	1		1										-1.23805	0.0047071	1
CHIP6_1190	STY1137	t1816	hpcB	3,4-dihydroxyphenylacetate 2,3-dioxygenase		Energy metabolism	Other	1101063	1101914		STY1137					t1816					SPA1747	STM1103	1	5		1		1	1	1		1		1							0.43864	0.092416
CHIP6_1193	STY1140	t1813	hpcH	2,4-dihydroxyhept-2-ene-1,7-dioic acid aldolase		Energy metabolism	Amino acids and amines	1103262	1104053		STY1140					t1813					SPA1744	STM1106	1	5		1		1	1	1		1		1
CHIP6_1199	STY1148	t1808	cbpA	curved DNA-binding protein		Protein fate	Protein folding and stabilization	1109088	1110008		STY1148					t1808					SPA1738	STM1112	5	5	1	1	1	1	1	1	1	1	1	1	0.290797	0.171971		-0.0146803	0.922934		-0.282924	0.199956		-0.490196	0.10505		-0.593646	0.0204796
CHIP6_1201	STY1150	t1806	scsB	membrane protein, suppressor for copper-sensitivity B precursor		Unclassified	Role category not yet assigned	1110655	1112541		STY1150					t1806					SPA1736	STM1114	1	5		1		1		1	1	1		1										1.29109	0.007113	1
CHIP6_1204	STY1153	t1803	agp	glucose-1-phosphatase precursor (G1Pase), secreted		Central intermediary metabolism	Other	1113790	1115031		STY1153					t1803					SPA1733	STM1117	5	5	1	1	1	1	1	1	1	1	1	1	0.265583	0.516065		-0.664256	0.0498585		-0.730136	0.0243579		-0.894041	0.0385088		-0.090488	0.480856
CHIP6_1205	STY1154	t1802		conserved hypothetical protein		Hypothetical proteins	Conserved	1115065	1115292		STY1154					t1802					SPA1732	STM1118	2								1		1											5.16689	0.0066566	1	5.84483	0.0049103	1
CHIP6_1208	STY1157	t1799		putative transcriptional regulator		Regulatory functions	Other	1116598	1117236		STY1157					t1799					SPA1729	STM1122	1	5		1		1		1		1	1	1													0.220552	0.29489
CHIP6_1210	STY1160	t1796	putP	sodium/proline symporter (proline permease)		Transport and binding proteins	Amino acids, peptides and amines	1122071	1123579		STY1160					t1796					SPA1726	STM1125	5	5	1	1	1	1	1	1	1	1	1	1	0.840564	0.062825		-0.130004	0.438874		-0.16693	0.451581		-0.434748	0.0460325		-0.455788	0.0550595
CHIP7_5511	STY1162	t1795	phoH	PhoH protein (phosphate starvation-inducible protein PsiH)		Central intermediary metabolism	Phosphorus compounds	1124406	1125260		STY1162					t1795					SPA1725		5	5	1	1	1	1	1	1	1	1	1	1	1.14244	0.0409792	1	0.230871	0.318957		0.378832	0.127892					0.690701	0.0375064
CHIP6_1211	STY1163	t1794		putative transcriptional regulator		Unclassified	Role category not yet assigned	1125366	1126247		STY1163					t1794					SPA1724	STM1127	5	5	1	1	1	1	1	1	1	1	1	1	0.179561	0.208762		0.338334	0.129272		-0.28502	0.209487		-0.617825	0.0257262		-0.222633	0.239098
CHIP6_1212	STY1164	t1792		putative membrane transporter		Transport and binding proteins	Unknown substrate	1126533	1127390		STY1164	STY1165		1		t1792	t1793		1		SPA1723	STM1128	4	5		1	1	1	1	1	1	1	1	1				2.08061	0.0051068	1				0.0699907	0.745269		1.31477	0.0357575	1
CHIP6_1215	STY1168	t1789		putative secreted protein		Hypothetical proteins	Conserved	1130754	1131446		STY1168					t1789					SPA1720	STM1131	1	3				1			1	1		1										2.44385	0.0054689	1
CHIP6_1217	STY1170	t1787		putative oxidoreductase		Central intermediary metabolism	Other	1133023	1134126		STY1170					t1787					SPA1718	STM1133	1	5		1		1		1		1	1	1													-1.33487	0.0069364	1
CHIP6_1218	STY1172	t1785		putative 2-hydroxyacid dehydrogenase in phoh-csgg intergenic region		Central intermediary metabolism	Other	1135341	1136279		STY1172					t1785					SPA1716	STM1135	5	5	1	1	1	1	1	1	1	1	1	1				0.37926	0.0869091		0.170007	0.359762		-0.56091	0.0227241		-0.580281	0.0276403
CHIP6_1220	STY1174	t1783		conserved hypothetical protein		Hypothetical proteins	Conserved	1137125	1137679		STY1174					t1783					SPA1714	STM1137	1	5		1		1		1	1	1		1										-0.18922	0.386249
CHIP6_1222	STY1176	t1781	csgG	assembly/transport component in curli production		Transport and binding proteins	Other	1138300	1139133		STY1176					t1781					SPA1712	STM1139	5	5	1	1	1	1	1	1	1	1	1	1	0.624254	0.0336856		2.06405	0.0034942	1	-0.268429	0.296709		1.23081	0.0427001	1	0.782216	0.0220381
CHIP6_1228	STY1182	t1775		conserved hypothetical protein		Unclassified	Role category not yet assigned	1142423	1142749		STY1182					t1775					SPA1706	STM1145	2	1							1	1	1											4.19177	0.0057304	1	4.15868	0.0038836	1
CHIP6_1229	STY1183	t1774		conserved hypothetical protein		Hypothetical proteins	Conserved	1142881	1143201		STY1183					t1774					SPA1705	STM1146	5	5	1	1	1	1	1	1	1	1	1	1	4.09478	0.0032074	1	3.26928	0.0712185		3.15444	0.0098833	1	2.78528			2.18117	0.0038907	1
CHIP6_1230	STY1184	t1773		conserved hypothetical protein		Unclassified	Role category not yet assigned	1143268	1143828		STY1184					t1773					SPA1704	STM1147	5	5	1	1	1	1	1	1	1	1	1	1				2.0695	0.0035672	1	1.06499	0.0120202	1	1.51286	0.015353	1	0.53693	0.0577073
CHIP6_1233	STY1187	t1770	mdoG	periplasmic glucans biosynthesis protein MdoG precursor		Cell envelope	Biosynthesis and degradation of surface polysaccharides and lipopolysaccharides	1146694	1148229		STY1187					t1770					SPA1701	STM1150	4	5	1	1	1	1		1	1	1	1	1	0.966785	0.0507611		0.816393	0.0598799					-0.0762003	0.412944		-0.405284	0.0817601
CHIP6_1234	STY1188	t1769	mdoH	periplasmic glucans biosynthesis protein MdoH		Cellular processes	Other	1148222	1150765		STY1188					t1769					SPA1700	STM1151	5	5	1	1	1	1	1	1	1	1	1	1	1.96014	0.0644607		1.06015	0.0095949	1	1.23996	0.0212974	1	0.509706	0.0527491		1.00154	0.0300845	1
CHIP6_1238	STY1192	t1765	htrB	lipid A biosynthesis lauroyl acyltransferase (EC 2.3.1.-) (heat shock protein)		Cell envelope	Biosynthesis and degradation of surface polysaccharides and lipopolysaccharides	1152892	1153812		STY1192					t1765					SPA1696	STM1155	5	5	1	1	1	1	1	1	1	1	1	1				0.176366	0.318921		0.179241	0.544172		-0.912766	0.0236117
CHIP6_1240	STY1194	t1763		putative exported protein		Viral functions	General	1155136	1155711		STY1194					t1763					SPA1694	STM1157	2	5		1		1		1	1	1	1	1										0.732219	0.0253101		-0.0092227	0.96213
CHIP6_1241	STY1195		yceJ			Pseudogene	Pseudogene	1155708	1156280	pseudogene	STY1195										SPA1693	STM1158	2	5		1		1		1	1	1	1	1										4.59387	0.0125006	1	3.18527	0.0037722	1
CHIP6_1243	STY1198	t1760	solA	putative sarcosine oxidase		Amino acid biosynthesis	Serine family	1156697	1157815		STY1198					t1760					SPA1691	STM1160	1	5		1		1		1	1	1		1										-0.411435	0.0721503
CHIP6_1244	STY1199	t1759		conserved hypothetical protein		Hypothetical proteins	Conserved	1157928	1158185		STY1199					t1759					SPA1690	STM1161.S	5	5	1	1	1	1	1	1	1	1	1	1				2.29066	0.0050923	1	2.32895	0.0054174	1				1.62495	0.0047074	1
CHIP6_1246	STY1201	t1757	pyrC	dihydroorotase		Purines, pyrimidines, nucleosides, and nucleotides	Pyrimidine ribonucleotide biosynthesis	1158791	1159837		STY1201					t1757					SPA1688	STM1163	5	5	1	1	1	1	1	1	1	1	1	1	-0.747832	0.0265671		-0.646316	0.0145818		-0.661342	0.0406825		-0.856833	0.0422813		-1.22569	0.006289	1
CHIP6_1250	STY1206	t1752		conserved hypothetical protein		Hypothetical proteins	Conserved	1163401	1164048		STY1206					t1752					SPA1683	STM1168	2	5		1		1		1	1	1	1	1										0.656218	0.0400164		0.661936	0.0755967
CHIP6_1252	STY1209	t1750	mviN	virulence factor MviN		Cellular processes	Pathogenesis	1165319	1166812		STY1209					t1750					SPA1681	STM1170	5	5	1	1	1	1	1	1	1	1	1	1				-0.650398	0.0528023								-0.400133	0.204181
CHIP6_1257	STY1214	t1745	flgC	putative flagellar basal-body rod protein FlgC (proximal rod protein)		Cellular processes	Chemotaxis and motility	1168942	1169346		STY1214					t1745					SPA1676	STM1175	1	5		1		1		1	1	1		1										-0.109044	0.417846
CHIP6_1259	STY1216	t1743	flgE	flagellar hook protein FlgE		Cellular processes	Chemotaxis and motility	1170083	1171294		STY1216					t1743					SPA1674	STM1177	5	5	1	1	1	1	1	1	1	1	1	1	0.330997	0.121309		0.0293182	0.810929		0.274325	0.272701		-0.17151	0.460642		-0.347499	0.175088
CHIP6_1261	STY1218	t1741	flgG	flagellar basal-body rod protein FlgG (distal rod protein)		Cellular processes	Chemotaxis and motility	1172084	1172866		STY1218					t1741					SPA1672	STM1179	3	2	1	1	1	1	1						2.49896	0.0226182	1	3.36969	0.0089453	1	3.11827	0.12262
CHIP6_1265	STY1222	t1737	flgK	flagellar hook-associated protein 1		Cellular processes	Chemotaxis and motility	1175743	1177404		STY1222					t1737					SPA1668	STM1183	5	5	1	1	1	1	1	1	1	1	1	1	-0.804922	0.0618571		-0.908407	0.0141657		-1.17162	0.0080676	1	-1.2363	0.0403469	1	-1.35243	0.0188298	1
CHIP6_1266	STY1223	t1736	flgL	flagellar hook-associated protein 3		Cellular processes	Chemotaxis and motility	1177419	1178372		STY1223					t1736					SPA1667	STM1184	5	5	1	1	1	1	1	1	1	1	1	1	1.05491	0.0191888	1	1.20991	0.0072652	1
CHIP6_1270	STY1228	t1731		conserved hypothetical protein		Cellular processes	Cell division	1184161	1184745		STY1228					t1731					SPA1663	STM1189	2	2							1	1	1	1										5.02958			3.76121	0.0037474	1
CHIP6_1275	STY1234	t1725	fabG	3-oxoacyl-[acyl-carrier protein] reductase		Fatty acid and phospholipid metabolism	Degradation	1188893	1189627		STY1234					t1725					SPA1656	STM1195	2	5		1	1	1		1	1	1		1				0.908142	0.0208576					-0.329843	0.13255
CHIP6_1276	STY1235	t1724	acpP	acyl carrier protein		Fatty acid and phospholipid metabolism	Biosynthesis	1189783	1190019		STY1235					t1724					SPA1655	STM1196	2	2							1	1	1	1										2.91634	0.006759	1	2.23536	0.0053736	1
CHIP6_1277	STY1236	t1723	fabF	3-oxoacyl-[acyl-carrier-protein] synthase II		Fatty acid and phospholipid metabolism	Biosynthesis	1190105	1191346		STY1236					t1723					SPA1654	STM1197	5	5	1	1	1	1	1	1	1	1	1	1	0.657249	0.0243088		0.816121	0.017991		0.631695	0.0426346		0.900422	0.0108329		0.727	0.020588
CHIP6_1278	STY1237	t1722	pabC	4-amino-4-deoxychorismate lyase		Biosynthesis of cofactors, prosthetic groups, and carriers	Folic acid	1191470	1192279		STY1237					t1722					SPA1653	STM1198	1	5		1		1		1	1	1		1										-2.12488	0.0137398	1
CHIP6_1282	STY1241	t1718		conserved hypothetical protein		DNA metabolism	Degradation of DNA	1194941	1195738		STY1241					t1718					SPA1649	STM1202	4	5		1	1	1	1	1	1	1	1	1				1.13665	0.0109725	1	0.91797	0.0618016		0.287009	0.478906		0.216332	0.395091
CHIP6_1283	STY1242	t1717	ptsG	PTS system, glucose-specific IIBC component		Transport and binding proteins	Carbohydrates, organic alcohols, and acids	1196033	1197466		STY1242					t1717					SPA1648	STM1203	5	5	1	1	1	1	1	1	1	1	1	1	0.24679	0.238177		0.893134	0.0169263					-0.644256	0.0504547		-0.78806	0.030704
CHIP6_1286	STY1246	t1714		putative lipoprotein		Cell envelope	Other	1200430	1200804		STY1246					t1714					SPA1645	STM1206	5	3	1		1	1	1		1	1	1	1	4.06612	0.0042244	1	3.87667			4.28969	0.0103833	1	4.16431	0.03295	1	4.5486
CHIP6_1287	STY1247	t1713		putative lipoprotein		Transport and binding proteins	Other	1200818	1201456		STY1247					t1713					SPA1644	STM1207	5	5	1	1	1	1	1	1	1	1	1	1	0.575494	0.0432347		0.92055	0.0180812		1.19722	0.0093825	1	0.38749	0.0718167		-0.0221609	0.874801
CHIP6_1291	STY1251	t1709	ndh	NADH dehydrogenase		Energy metabolism	Electron transport	1204119	1205423		STY1251					t1709					SPA1640	STM1211	1	5		1		1		1		1	1	1													0.986918	0.0701393
CHIP6_1293	STY1253	t1707		putative TetR-family regulatory protein		Regulatory functions	DNA interactions	1206213	1206848		STY1253					t1707					SPA1638	STM1213	1	5		1	1	1		1		1		1				-1.30823	0.0045094	1
CHIP6_1296	STY1256	t1704	mfd	transcription-repair coupling factor (TrcF)		DNA metabolism	DNA replication, recombination, and repair	1208383	1211829		STY1256					t1704					SPA1634	STM1216	4	5		1	1	1	1	1	1	1	1	1				-1.03772	0.007089	1	-0.316088	0.126443		-0.0239585	0.903525		-0.491423	0.058611
CHIP6_1299	STY1259	t1701		ABC transporter integral membrane subunit		Transport and binding proteins	Amino acids, peptides and amines	1214060	1215304		STY1259					t1701					SPA1631	STM1219	1	5		1		1		1	1	1		1										-2.56413
CHIP6_1301	STY1261	t1699	cobB	putative regulatory protein		Unclassified	Role category not yet assigned	1216368	1217081		STY1261					t1699					SPA1629	STM1221	5	5	1	1	1	1	1	1	1	1	1	1	-0.744145	0.0352155		-0.794681	0.0095774		-0.8099	0.0847547		-0.95185	0.0226901		-0.647697	0.0289223
CHIP6_1302	STY1262	t1698	potD	spermidine/putrescine-binding periplasmic protein precursor		Transport and binding proteins	Amino acids, peptides and amines	1217163	1218209		STY1262					t1698					SPA1628	STM1222	5	5	1	1	1	1	1	1	1	1	1	1	0.20555	0.296364		-0.453066	0.0726076		-0.89818	0.0076092		-1.07731	0.0216988	1	-0.679772	0.0299612
CHIP6_1303	STY1263	t1697	potC	spermidine/putrescine transport system permease protein PotC		Transport and binding proteins	Amino acids, peptides and amines	1218234	1219013		STY1263					t1697					SPA1627	STM1223	1	2								1	1	1													3.16795	0.0048271	1
CHIP6_1310	STY1270	t1690	phoQ	sensor protein PhoQ, regulator of virulence determinants		Regulatory functions	Other	1226711	1228174		STY1270					t1690					SPA1620	STM1230	5	5	1	1	1	1	1	1	1	1	1	1	0.945335	0.0110692		0.101667	0.543809		-0.229472	0.263453		-0.194409	0.22902		-0.413388	0.0889038
CHIP6_1311	STY1271	t1689	phoP	transcriptional regulatory protein PhoP, regulator of virulence determinants		Cellular processes	Pathogenesis	1228174	1228848		STY1271					t1689					SPA1619	STM1231	4	5		1	1	1	1	1	1	1	1	1				-0.86826	0.0226957					-0.389709	0.0710218		-0.836322	0.0496545
CHIP6_1312	STY1272	t1688	purB	adenylosuccinate lyase		Purines, pyrimidines, nucleosides, and nucleotides	Purine ribonucleotide biosynthesis	1228972	1230342		STY1272					t1688					SPA1618	STM1232	1	5		1		1		1	1	1		1										-1.13782	0.0325286	1
CHIP6_1315	STY1275	t1685		putative mutT family protein		DNA metabolism	DNA replication, recombination, and repair	1232234	1232695		STY1275					t1685					SPA1615	STM1235	5	5	1	1	1	1	1	1	1	1	1	1	2.51157	0.0033566	1	1.06355	0.0039981	1	2.23471	0.0052648	1	0.864694	0.0399682
CHIP6_1318	STY1278	t1682	icdA	isocitrate dehydrogenase		Energy metabolism	TCA cycle	1233870	1235120		STY1278					t1682					SPA1612	STM1238	5	5	1	1	1	1	1	1	1	1	1	1				0.252902	0.282934		0.133758	0.63521		-0.316842	0.153034		-0.518311	0.114963
CHIP6_1832	STY1281	t1680	chaA	putative calcium/proton antiporter		Transport and binding proteins	Cations and iron carrying compounds	1235888	1236988		STY1281					t1680					SPA1102	STM1771	3	5		1		1	1	1	1	1	1	1							-1.32055	0.0052353	1	-0.400745	0.174332		-0.814763	0.0138029
CHIP6_1831	STY1282	t1679	chaB	cation transport regulator ChaB		Transport and binding proteins	Cations and iron carrying compounds	1237255	1237485		STY1282					t1679					SPA1103	STM1770	1	3		1			1			1		1							4.06425	0.0118104	1
CHIP6_1829	STY1284	t1677		putative invasin		Hypothetical proteins	Conserved	1237990	1239519		STY1284					t1677					SPA1105	STM1768	5	5	1	1	1	1	1	1	1	1	1	1	-0.384105	0.0709856		-0.898865	0.0066537		0.164441	0.410587		0.177931	0.243599		-0.543516	0.0695318
CHIP6_1827	STY1286	t1676	narX	nitrate/nitrite sensor protein NarX		Energy metabolism	Anaerobic	1240163	1241959		STY1286					t1676					SPA1107	STM1766	5	5	1	1	1	1	1	1	1	1	1	1	-0.0285277	0.880955		-0.309403	0.189807		0.133624	0.555517		-0.742899	0.0199759		-1.07403	0.0101312	1
CHIP6_1826	STY1287	t1674	narK	nitrite extrusion protein (nitrite facilitator)		Transport and binding proteins	Anions	1242299	1243696		STY1287					t1674					SPA1108	STM1765	5	5	1	1	1	1	1	1	1	1	1	1	0.537638	0.0668022		0.606278	0.059685		0.310374	0.126317		-0.198817	0.173529		-0.318859	0.03906
CHIP6_1814	STY1299	t1662	hns	DNA-binding protein (histone-like protein Hlp-II)		DNA metabolism	Chromosome-associated proteins	1258003	1258416		STY1299					t1662					SPA1127	STM1751	1	5		1		1		1	1	1		1										1.17054	0.0155336	1
CHIP6_1810	STY1304	t1658	oppA	periplasmic oligopeptide-binding protein precursor		Protein fate	Protein and peptide secretion and trafficking	1264354	1266102		STY1304					t1658					SPA1131	STM1746.S	5	5	1	1	1	1	1	1	1	1	1	1	1.95852	0.0053088	1	1.45235	0.0044534	1	1.04867	0.0347029	1	-0.167795	0.226762		-0.457952	0.0654015
CHIP6_1809	STY1305	t1657	oppB	oligopeptide transport system permease protein OppB		Transport and binding proteins	Amino acids, peptides and amines	1266224	1267144		STY1305					t1657					SPA1132	STM1745	1	5		1		1		1		1	1	1													0.746929	0.0349223
CHIP6_1808	STY1306		oppC			Pseudogene	Pseudogene	1267159	1268066	pseudogene	STY1306										SPA1133	STM1744	5	5	1	1	1	1	1	1	1	1	1	1	-0.589428	0.0518076		-1.2646	0.0095254	1	-1.08025	0.0296831	1	-0.949604	0.0134121		-0.745201	0.0752799
CHIP6_1807	STY1308	t1655	oppD	oligopeptide transport ATP-binding protein OppD		Transport and binding proteins	Amino acids, peptides and amines	1268078	1269085		STY1308					t1655					SPA1134	STM1743	5	5	1	1	1	1	1	1	1	1	1	1	0.900603	0.0419244		0.728326	0.0279178		0.29378	0.108053		-0.190157	0.412707		0.293053	0.120274
CHIP6_1806	STY1309	t1654	oppF	oligopeptide transport ATP-binding protein OppF		Transport and binding proteins	Amino acids, peptides and amines	1269082	1270086		STY1309					t1654					SPA1135	STM1742	5	5	1	1	1	1	1	1	1	1	1	1	-0.935103	0.0141779		-0.953677	0.0091048		-0.889695	0.0256529		-0.589167	0.0102099		-0.01537	0.916599
CHIP6_1804	STY1312	t1651	cls	cardiolipin synthetase		Cellular processes	Toxin production and resistance	1271381	1272841		STY1312					t1651					SPA1138	STM1739	5	2	1		1		1		1	1	1	1				3.71861	0.0048776	1	3.80211	0.0056636	1	4.1479	0.0123306	1
CHIP6_1796	STY1320	t1643		conserved hypothetical protein		Cellular processes	Detoxification	1277897	1278775		STY1320					t1643					SPA1146	STM1731	5	5	1	1	1	1	1	1	1	1	1	1	1.94617	0.0152932	1	1.56688	0.0056162	1				0.713923	0.0556393		0.86956	0.00623
CHIP6_1794	STY1322	t1641		conserved hypothetical protein		Regulatory functions	Other	1279375	1279878		STY1322					t1641					SPA1148	STM1729	4	5	1	1		1	1	1	1	1	1	1	1.20624	0.0090159	1				0.503095	0.0468387		0.938543	0.0151712		0.330915	0.132474
CHIP6_1793	STY1323	t1640		conserved hypothetical protein		Hypothetical proteins	Conserved	1279968	1280150		STY1323					t1640					SPA1149	STM1728	4		1				1		1		1		4.62141	0.0668127					3.72575	0.0134983	1	5.1564	0.0188286	1	4.61684	0.0062495	1
CHIP6_1790	STY1326	t1637	trpC	indole-3-glycerol phosphate synthase		Amino acid biosynthesis	Aromatic amino acid family	1282639	1283997		STY1326					t1637					SPA1152	STM1725	1	5		1		1		1	1	1		1
CHIP6_1783	STY1333	t1630		hypothetical oxidoreductase		Unknown function	General	1290578	1291339		STY1333					t1630					SPA1159	STM1717	5	5	1	1	1	1	1	1	1	1	1	1	0.557687	0.0493013		0.718551	0.0228206		0.429951	0.0740754		0.259469	0.187961		0.131048	0.27145
CHIP6_1777	STY1340	t1624	ribA	GTP cyclohydrolase II		Biosynthesis of cofactors, prosthetic groups, and carriers	Riboflavin, FMN, and FAD	1301009	1301599		STY1340					t1624					SPA1165	STM1711	1	5		1		1		1		1	1	1													0.700083	0.0320809
CHIP6_1776	STY1341	t1623	pgpB	phosphatidylglycerophosphatase B		Fatty acid and phospholipid metabolism	Degradation	1301795	1302559		STY1341					t1623					SPA1166	STM1710	1	5		1		1		1		1	1	1													-0.545081	0.0417405
CHIP6_1769	STY1349	t1616		conserved hypothetical protein		Regulatory functions	Other	1307186	1309168		STY1349					t1616					SPA1174	STM1703	5	5	1	1	1	1	1	1	1	1	1	1	0.337018	0.121286		-0.677876	0.0389134					-0.636604	0.0322706		-0.920444	0.0283074
CHIP6_1767	STY1351	t1614		conserved hypothetical protein		Hypothetical proteins	Conserved	1311666	1312586		STY1351					t1614					SPA1176	STM1701	5	5	1	1	1	1	1	1	1	1	1	1	1.42563	0.0187746	1	1.78745	0.0038548	1	1.01969	0.01691	1	0.764703	0.0448906		0.613615	0.0284111
CHIP6_1766	STY1352	t1613	fabI	enoyl-[acyl-carrier-protein] reductase (NADH)		Fatty acid and phospholipid metabolism	Biosynthesis	1312786	1313574		STY1352					t1613					SPA1177	STM1700	5	5	1	1	1	1	1	1	1	1	1	1	2.14016	0.0041836	1	1.53556	0.005461	1	0.901627	0.043407		0.579941	0.0429616		0.626637	0.0246635
CHIP6_1760	STY1356	t1609	sapD	peptide transport system ATP-binding protein SapD		Transport and binding proteins	Amino acids, peptides and amines	1317560	1318552		STY1356					t1609					SPA1181	STM1695	5	5	1	1	1	1	1	1	1	1	1	1	0.337458	0.0629818		-0.31242	0.0696871		-0.323778	0.242813		-0.682839	0.0179827		0.140689	0.340221
CHIP6_1759	STY1357	t1608	sapC	peptide transport system permease protein SapC		Transport and binding proteins	Amino acids, peptides and amines	1318552	1319442		STY1357					t1608					SPA1182	STM1694	2	2							1	1	1	1										3.23645	0.0062762	1	3.34249	0.0045206	1
CHIP6_1758	STY1368	t1598	sapB	peptide transport system permease protein SapB		Transport and binding proteins	Amino acids, peptides and amines	1323500	1324465		STY1368					t1598					SPA1191	STM1693	1	5		1	1	1		1		1		1				-0.0119336	0.948581
CHIP6_1757	STY1369	t1597	sapA	peptide transport periplasmic protein SapA precursor		Transport and binding proteins	Amino acids, peptides and amines	1324462	1326111		STY1369					t1597					SPA1192	STM1692	5	5	1	1	1	1	1	1	1	1	1	1	0.730888	0.021926		0.105097	0.441166		-0.0195481	0.880507		0.348811	0.123444		0.513233	0.0350034
CHIP6_1753	STY1373	t1593	pspC	phage shock protein C		Mobile and extrachromosomal element functions	Prophage functions	1328326	1328685		STY1373					t1593					SPA1196	STM1688	2	3		1					1	1	1	1										2.23862	0.0038314	1	2.77077	0.0109538	1
CHIP6_1750	STY1376	t1590		putative ATP-binding protein		Hypothetical proteins	Conserved	1329465	1330862		STY1376					t1590					SPA1199	STM1685	5	5	1	1	1	1	1	1	1	1	1	1										1.36211	0.0087633	1	1.23893	0.0356789	1
CHIP6_1748	STY1381	t1586	tpx	thiol peroxidase		Cellular processes	Detoxification	1334414	1334920		STY1381					t1586					SPA1202	STM1682	1	5		1		1	1	1		1		1							0.39771	0.204586
CHIP6_1747	STY1382	t1585		putative mandelate racemase / muconate lactonizing enzyme family protein		Unclassified	Role category not yet assigned	1335036	1336001		STY1382					t1585					SPA1203	STM1681	5	5	1	1	1	1	1	1	1	1	1	1	0.841614	0.0216899		1.34824	0.0076224	1	1.18844	0.0345835	1	0.75468	0.0120327		0.841807	0.0110961
CHIP6_1746	STY1383	t1584		conserved hypothetical protein		Hypothetical proteins	Conserved	1335976	1336704		STY1383					t1584					SPA1204	STM1680	5	5	1	1	1	1	1	1	1	1	1	1	1.88551	0.015795	1	0.734305	0.0472629		0.820282	0.0168076		1.3316	0.0243089	1	0.534262	0.0491431
CHIP6_1744	STY1385	t1582		putative oxidoreductase		Unclassified	Role category not yet assigned	1338604	1339533		STY1385					t1582					SPA1206	STM1678	1	5		1		1		1	1	1		1										-1.844	0.0046832	1
CHIP6_1741	STY1389	t1579		putative oxidoreductase		Fatty acid and phospholipid metabolism	Biosynthesis	1341794	1342507		STY1389					t1579					SPA1209	STM1675	1	5		1		1		1	1	1		1										1.67964	0.0085724	1
CHIP6_1730	STY1402	t1566		putative membrane protein		Hypothetical proteins	Conserved	1353980	1354234		STY1402					t1566					SPA1222	STM1662	1	2							1	1		1										4.12637
CHIP6_1729	STY1403	t1565		conserved hypothetical protein		Unclassified	Role category not yet assigned	1354289	1355236		STY1403					t1565					SPA1223	STM1661	3	5		1		1	1	1	1	1	1	1							-0.52565	0.0863433		-0.304125	0.0952692		1.14642	0.0087115	1
CHIP6_1725	STY1408	t1561		putative chemo-receptor protein		Cellular processes	Chemotaxis and motility	1358082	1359236		STY1408					t1561					SPA1227	STM1657	5	5	1	1	1	1	1	1	1	1	1	1	0.127814	0.552995		0.0515351	0.748928		-0.556035	0.042531		0.0243787	0.887691		-0.561686	0.04272
CHIP6_1724	STY1409	t1560		putative membrane transport protein		Transport and binding proteins	Amino acids, peptides and amines	1359382	1360365		STY1409					t1560					SPA1228	STM1656	5	5	1	1	1	1	1	1	1	1	1	1	0.252523	0.224462		-0.483451	0.0243878		-0.333933	0.153127		-0.163405	0.334179		-0.633438	0.013639
CHIP6_1720	STY1416	t1555		conserved hypothetical protein		Unknown function	General	1366390	1366824		STY1416					t1555					SPA1234	STM1652	5	2	1		1		1		1	1	1	1	5.82529	0.0096222	1	5.10687	0.0048634	1	4.53149	0.0085931	1	4.98288			4.07588
CHIP6_1716	STY1421	t1551	hslJ	heat shock protein		Protein fate	Protein folding and stabilization	1372127	1372537		STY1421					t1551					SPA1238	STM1648	1	5		1		1		1		1	1	1													1.31028	0.0122845	1
CHIP6_1715	STY1422	t1550	ldhA	D-lactate dehydrogenase		Energy metabolism	Fermentation	1372648	1373637		STY1422					t1550					SPA1239	STM1647	5	5	1	1	1	1	1	1	1	1	1	1				-0.722848	0.0225705		-1.18218	0.0526417		-0.0135963	0.944651		-0.0807237	0.692875
CHIP6_1714	STY1423			putative exported protein		Hypothetical proteins	Conserved	1373904	1376540		STY1423										SPA1240	STM1646	1	5		1		1	1	1		1		1							0.0162666	0.901809
CHIP6_1709	STY1428	t1544	hrpA	ATP-dependent helicase HrpA		Unclassified	Role category not yet assigned	1378457	1382359		STY1428					t1544					SPA1245	STM1641	5	5	1	1	1	1	1	1	1	1	1	1	0.074741	0.635032		-0.197058	0.255471		0.417279	0.199521		-0.0808871	0.556585		-0.103243	0.43953
CHIP6_1707	STY1431	t1542		putative cytochrome		Energy metabolism	Electron transport	1383466	1383870		STY1431					t1542						STM1639	4	5		1	1	1	1	1	1	1	1	1				0.117545	0.556591		0.60397	0.061014		0.651132	0.0206705		0.915388	0.0075947
CHIP6_1704	STY1435	t1539		putative amino acid ABC transporter		Unclassified	Role category not yet assigned	1386954	1387634		STY1435					t1539						STM1636	2	2					1			1	1	1							6.22311	0.0098554	1				2.58923	0.0036513	1
CHIP6_1701	STY1438	t1536		putative periplasmic amino acid-binding protein		Unclassified	Role category not yet assigned	1389041	1389802		STY1438					t1536						STM1633	2	4			1	1		1	1	1		1				0.925568	0.0112031					3.11106	0.02636	1
CHIP6_1692	STY1441	t1532		putative esterase		Fatty acid and phospholipid metabolism	Degradation	1392475	1393983		STY1441					t1532					SPA1246	STM1623	4	4			1	1	1	1	1	1	1	1				3.56619						3.03113	0.0064293	1	3.02389	0.0036748	1
CHIP6_1683	STY1450	t1523		putative phosphotransferase enzyme		Transport and binding proteins	Carbohydrates, organic alcohols, and acids	1401175	1402488		STY1450					t1523					SPA1255	STM1614	5	5	1	1	1	1	1	1	1	1	1	1	1.22246	0.0047502	1	0.566121	0.0294378		0.871063	0.0662288		0.752061	0.0187977		0.312119	0.215337
CHIP6_1681	STY1452	t1521		conserved hypothetical protein		Unknown function	General	1402777	1403895		STY1452					t1521					SPA1257	STM1612	1	5		1		1		1		1	1	1													-0.247382	0.339191
CHIP6_1680	STY1453	t1520	rimL	ribosomal-protein-serine acetyltransferase		Protein synthesis	Ribosomal proteins: synthesis and modification	1404112	1404651		STY1453					t1520					SPA1258	STM1611	1	5		1		1		1	1	1		1										-1.44106	0.0242237	1
CHIP6_1679	STY1454	t1519		putative transferase		Cellular processes	Toxin production and resistance	1404648	1405628		STY1454					t1519					SPA1259	STM1610	5	5	1	1	1	1	1	1	1	1	1	1	1.80988	0.007107	1	1.53078	0.0062447	1	0.940669	0.0516815		0.658135	0.0627419		0.358002	0.0917348
CHIP6_1676	STY1457	t1516		putative lipoprotein		Cell envelope	Other	1407487	1408155		STY1457					t1516					SPA1262	STM1607	5	5	1	1	1	1	1	1	1	1	1	1	0.597748	0.0244641		0.374753	0.0569297		0.0642353	0.605636		-0.204185	0.170834		-0.132535	0.318801
CHIP6_1668	STY1466	t1507		putative regulatory protein		Regulatory functions	Other	1415872	1417296		STY1466					t1507					SPA1270	STM1598	3	5		1	1	1	1	1	1	1		1				-1.84745	0.0065034	1	-1.49943	0.040627	1	-0.499839	0.160199
CHIP6_1667	STY1467	t1506		putative aldehyde dehydrogenase		Central intermediary metabolism	Other	1417411	1418856		STY1467					t1506					SPA1271	STM1597	5	5	1	1	1	1	1	1	1	1	1	1	1.36361	0.0249348	1	1.42658	0.0115016	1	1.67043	0.0251811	1	0.601169	0.140247		0.595907	0.0511397
CHIP6_1664	STY1471	t1504	srfB	putative virulence effector protein		Unclassified	Role category not yet assigned	1421481	1424462		STY1471					t1504					SPA1274	STM1594	1	2							1	1		1										1.98804	0.0039052	1
CHIP6_1663	STY1472	t1503	srfA	putative virulence effector protein		Unclassified	Role category not yet assigned	1424467	1425666		STY1472					t1503					SPA1275	STM1593	1	5		1		1		1	1	1		1										-0.909944	0.0151986
CHIP6_1659	STY1476	t1499		putative NADP-dependent oxidoreductase		Energy metabolism	Electron transport	1427430	1428467		STY1476					t1499					SPA1279	STM1589	5	5	1	1	1	1	1	1	1	1	1	1				0.950995	0.0246298					3.62911	0.0054239	1	2.91911	0.120312
CHIP6_1658	STY1477	t1498		putative regulatory protein		Regulatory functions	Other	1428801	1429466		STY1477					t1498					SPA1280	STM1588	1	5		1		1		1		1	1	1													0.179838	0.280481
CHIP6_1657	STY1478	t1497		probable TonB-dependent receptor YncD precursor		Transport and binding proteins	Cations and iron carrying compounds	1429522	1431642		STY1478					t1497					SPA1281	STM1587	4	5	1	1		1	1	1	1	1	1	1	-0.0841962	0.642582					0.301272	0.333946		0.18693	0.319178		-0.158075	0.398632
CHIP6_1652	STY1483	t1492		N-hydroxyarylamine O-acetyltransferase		Central intermediary metabolism	Other	1436331	1437176		STY1483					t1492					SPA1286	STM1582	4	5		1	1	1	1	1	1	1	1	1							0.338251	0.184533		-0.15876	0.412693		-0.451646	0.137881
CHIP6_1651	STY1484	t1491		conserved hypothetical protein		Cell envelope	Biosynthesis and degradation of surface polysaccharides and lipopolysaccharides	1437212	1438105		STY1484					t1491					SPA1287	STM1581	2	5		1		1		1	1	1	1	1													-1.84998	0.0124042	1
CHIP6_1649	STY1486		narW	respiratory nitrate reductase 2 delta chain		Energy metabolism	Electron transport	1438888	1439583		STY1486										SPA1289	STM1579	1	5		1		1		1		1	1	1													0.0172291	0.916454
CHIP6_1648	STY1487	t1489	narY	respiratory nitrate reductase 2 beta chain		Energy metabolism	Anaerobic	1439583	1441127		STY1487					t1489					SPA1290	STM1578	5	5	1	1	1	1	1	1	1	1	1	1	0.372942	0.0643069		-0.216024	0.164601		-0.392398	0.103686		0.032852	0.85711		0.699512	0.0276064
CHIP6_1647	STY1488	t1488	narZ	respiratory nitrate reductase 2 alpha chain		Energy metabolism	Anaerobic	1441124	1444852		STY1488					t1488					SPA1291	STM1577	5	5	1	1	1	1	1	1	1	1	1	1	0.488928	0.0337712		-0.973094	0.0057481		-1.0569	0.0118385	1	-1.14572	0.0098216	1	-1.0081	0.0111167	1
CHIP6_1644	STY1491	t1485	smvA	methyl viologen resistance protein SmvA		Cellular processes	Toxin production and resistance	1447243	1448730		STY1491					t1485					SPA1294	STM1574	5	2	1		1		1		1	1	1	1	5.75214	0.003464	1	4.28113	0.01195	1	6.0367	0.009145	1
CHIP6_1640	STY1492		fdnG			Pseudogene	Pseudogene	1449249	1450391	pseudogene	STY1492										SPA1298	STM1570	3	1	1						1	1	1		5.45424	0.0040279	1							4.93981			4.9025	0.0053333	1
CHIP6_1636	STY1494	t1481	sfcA	NAD-linked malic enzyme; malate oxidoreductase		Energy metabolism	Other	1451664	1453397		STY1494					t1481					SPA1302	STM1566	5	5	1	1	1	1	1	1	1	1	1	1	1.73374	0.0300156	1	0.469173	0.0617481		1.2554	0.0218734	1	0.291683	0.331476		0.707115	0.0224547
CHIP6_1631	STY1502	t1474		putative secreted protein		Unclassified	Role category not yet assigned	1457973	1458758		STY1502					t1474					SPA1309	STM1561	3	5		1		1	1	1	1	1	1	1							-0.155058	0.539969		0.274832	0.230273		0.403445	0.0926366
CHIP6_1630	STY1503	t1473		putative hydrolase		Cell envelope	Biosynthesis and degradation of surface polysaccharides and lipopolysaccharides	1458887	1460671		STY1503					t1473					SPA1310	STM1560	2	5		1		1		1	1	1	1	1										-0.80604	0.0179124		-1.083	0.0143975	1
CHIP6_1628	STY1505	t1471	glgX	putative glycogen debranching protein		Energy metabolism	Biosynthesis and degradation of polysaccharides	1463253	1465064		STY1505					t1471					SPA1312	STM1558	4	5		1	1	1	1	1	1	1	1	1				-0.917819	0.019004		-0.503724	0.08722		-0.597622	0.0477515		-0.755156	0.0259556
CHIP6_1627	STY1507	t1470		putative aminotransferase		Central intermediary metabolism	Other	1465441	1466622		STY1507					t1470					SPA1313	STM1557	4	5		1	1	1	1	1	1	1	1	1				0.171354	0.47071		0.435184	0.0620162		-0.311746	0.0679594		-0.485179	0.0443055
CHIP6_1626	STY1508			putative transport protein (pseudogene)		Transport and binding proteins	Cations and iron carrying compounds	1466582	1467202	pseudogene	STY1508										SPA1314	STM1556	5	5	1	1	1	1	1	1	1	1	1	1	1.1325	0.0340562	1	0.634743	0.0248706		0.726878	0.0770499		0.260853	0.185789		0.135644	0.478992
CHIP6_1616	STY1515					Pseudogene	Pseudogene	1471213	1472375	pseudogene	STY1515											STM1546	3	5		1	1	1		1	1	1	1	1				1.15404	0.0173115	1							0.0392682	0.76585
CHIP6_1613	STY1519	t1462		membrane transport protein		Transport and binding proteins	Unknown substrate	1475409	1476695		STY1519					t1462						STM1543	2	4				1		1	1	1	1	1										0.127646	0.556993		0.0426262	0.804785
CHIP6_1611	STY1521	t1460		putative regulatory protein		Regulatory functions	Other	1477754	1478545		STY1521					t1460						STM1541	1	4				1	1	1		1		1							2.21486	0.0129352	1
CHIP6_1609	STY1523	t1458	hyaA2	uptake hydrogenase small subunit		Energy metabolism	Aerobic	1480110	1481213		STY1523					t1458					SPA1317	STM1539	3	5	1	1	1	1	1	1		1		1	-0.436283	0.0750454		-0.842724	0.0144686		-0.774669	0.040519
CHIP6_1603	STY1530	t1452	hyaF2	hydrogenase-1 operon protein HyaF2		Energy metabolism	Electron transport	1485050	1486111		STY1530					t1452					SPA1323	STM1533	3	5		1	1	1		1	1	1	1	1				-1.51376	0.0034891	1				-0.583737	0.0691163		-0.797541	0.0371614
CHIP6_1594	STY1537	t1444		putative regulatory protein		Regulatory functions	Other	1491328	1492200		STY1537					t1444					SPA1332	STM1523	1	5		1		1		1	1	1		1
CHIP6_1588	STY1543	t1438		putative membrane protein		Cell envelope	Other	1495677	1496579		STY1543					t1438						STM1517	2	5		1		1		1	1	1	1	1										-0.56854	0.0609716		-1.42843	0.0053534	1
CHIP6_1586	STY1545	t1436		putative periplasmic protein		Hypothetical proteins	Conserved	1498702	1499058		STY1545					t1436					SPA1340	STM1515	2	5		1		1	1	1		1	1	1							0.898562	0.258562					3.17507	0.0101513	1
CHIP6_1583	STY1549	t1433	dcp	dipeptidyl carboxypeptidase II		Protein fate	Degradation of proteins, peptides, and glycopeptides	1500659	1502701		STY1549					t1433					SPA1343	STM1512	2	5		1		1		1	1	1	1	1										-2.28979	0.0039343	1	-2.36587	0.003828	1
CHIP6_1581	STY1551	t1431		putative regulatory protein		Regulatory functions	Other	1503716	1504402		STY1551					t1431					SPA1345	STM1510	5	5	1	1	1	1	1	1	1	1	1	1	1.60695	0.0067262	1	1.44593	0.0089282	1	1.30859	0.0068677	1	0.0964857	0.600375		-0.056682	0.758607
CHIP6_1579	STY1553			putative D-mannonate oxidoreductase		Energy metabolism	Sugars	1504853	1506319		STY1553										SPA1347	STM1508	1	5		1	1	1		1		1		1				-0.455864	0.040878
CHIP6_1578	STY1555	t1427	rspB	starvation sensing protein RspB		Regulatory functions	Other	1507896	1508759		STY1555					t1427					SPA1349	STM1506	1	5		1		1		1	1	1		1										0.543413	0.14404
CHIP6_1575	STY1558	t1425		putative membrane protein		Unclassified	Role category not yet assigned	1510106	1510432		STY1558					t1425					SPA1351	STM1504	1	3				1	1			1		1							5.94458	0.0053248	1
CHIP6_1574	STY1560	t1424		putative secreted protein		Hypothetical proteins	Conserved	1510585	1510926		STY1560					t1424					SPA1352	STM1503	1	5		1		1	1	1		1		1							0.438158	0.100463
CHIP6_1572	STY1562	t1422		conserved hypothetical protein		Cell envelope	Other	1511563	1512273		STY1562					t1422					SPA1354	STM1501	5	5	1	1	1	1	1	1	1	1	1	1	1.17509	0.0320321	1	0.625433	0.0470472		0.318101	0.16005		0.334072	0.0566294		0.223774	0.205844
CHIP6_1571	STY1563					Pseudogene	Pseudogene	1512377	1512686	pseudogene	STY1563										SPA1355	STM1500	4	5	1	1		1	1	1	1	1	1	1	1.01002	0.0110415	1				0.461917	0.142179		1.26163	0.0230406	1	0.734847	0.0476109
CHIP6_1569	STY1566	t1419	dmsA2	putative dimethyl sulphoxide reductase subunit		Energy metabolism	Electron transport	1515383	1517818		STY1566					t1419						STM1498	1	5		1		1	1	1		1		1							0.942316	0.0463061
CHIP6_1564	STY1571	t1414		putative ABC transporter periplasmic binding protein		Transport and binding proteins	Amino acids, peptides and amines	1521003	1521905		STY1571					t1414					SPA1361	STM1493	5	5	1	1	1	1	1	1	1	1	1	1				0.520763	0.3258					-0.279673	0.231606		-0.196769	0.540456
CHIP6_1560	STY1575	t1410		putative dethiobiotin synthetase		Biosynthesis of cofactors, prosthetic groups, and carriers	Biotin	1525091	1525786		STY1575					t1410					SPA1365	STM1489	1	5		1		1		1		1	1	1													-1.33098	0.0046881	1
CHIP6_1559	STY1576	t1409		putative regulatory protein		Unclassified	Role category not yet assigned	1525912	1527072		STY1576					t1409					SPA1366	STM1488	1	5		1		1	1	1		1		1							-1.61884	0.0217121	1
CHIP6_1557	STY1579	t1407		putative membrane transport protein		Transport and binding proteins	Other	1528279	1529532		STY1579					t1407					SPA1368	STM1486	5	5	1	1	1	1	1	1	1	1	1	1	0.396219	0.103549		-0.0382802	0.799354		0.0044299	0.985591		-0.0657095	0.628388		-0.171589	0.305867
CHIP6_1553	STY1585	t1402		putative conserved membrane protein		Cellular processes	Toxin production and resistance	1532330	1532692		STY1585					t1402					SPA1372	STM1482	1								1													4.96216	0.0108082	1
CHIP6_1551	STY1588	t1400	pntB	pyridine nucleotide transhydrogenase subunit-beta		Energy metabolism	Electron transport	1534318	1535706		STY1588					t1400					SPA1375	STM1480	5	5	1	1	1	1	1	1	1	1	1	1	1.32077	0.127513		0.194172	0.238667		1.16058	0.0428411	1	-0.219979	0.299256		0.375526	0.132097
CHIP6_4626	STY1596	t1392		hypothetical protein		No Data	No Data	1540814	1541029		STY1596					t1392							2	2							1	1	1	1										4.96834			4.32113
CHIP6_4627	STY1597	t1391		hypothetical protein		Hypothetical proteins	Conserved	1541022	1541405		STY1597					t1391							5	3	1		1	1	1		1	1	1	1	5.39685			2.72051	0.0029875	1	4.78005	0.0079251	1	2.46657	0.0032146	1	3.01118
CHIP6_4628	STY1598	t1390		hypothetical protein		No Data	No Data	1541402	1541704		STY1598					t1390							1								1													7.73511
CHIP6_4629	STY1599	t1389		hypothetical protein		No Data	No Data	1541714	1541986		STY1599					t1389							5	4	1		1	1	1	1	1	1	1	1	6.2129			3.99165	0.0028452	1	4.09893	0.0066385	1	3.18344			3.30379
CHIP6_4633	STY1604	t1384		hypothetical protein		Unknown function	General	1544282	1546051		STY1604					t1384							5	2	1		1	1	1		1	1	1		7.83383	0.0069067	1	4.46461			6.68431	0.0063356	1	5.91755			8.31703
CHIP6_4637	STY1608	t1380		hypothetical protein		No Data	No Data	1547496	1547846		STY1608					t1380							4	5		1	1	1	1	1	1	1	1	1				-0.0193598	0.864147		1.4468	0.0066114	1	0.270929	0.160052		1.22137	0.0092268	1
CHIP6_4638	STY1609	t1379		hypothetical protein		Cell envelope	Biosynthesis and degradation of murein sacculus and peptidoglycan	1547849	1548268		STY1609					t1379							4				1		1		1		1								8.15489			7.37283			8.63538
CHIP6_4640	STY1611	t1377		putative lipoprotein		No Data	No Data	1548561	1549211		STY1611					t1377							1	5		1		1		1		1	1	1													1.02578	0.0235206	1
CHIP6_4644	STY1615	t1373		conserved hypothetical protein		Hypothetical proteins	Conserved	1550387	1551982		STY1615					t1373							5	5	1	1	1	1	1	1	1	1	1	1	1.52857	0.0035659	1	0.225486	0.303127		0.353569	0.228602		-0.75712	0.0168399		-1.28293	0.0075515	1
CHIP6_4646	STY1617	t1371		hypothetical protein		Viral functions	General	1553459	1554280		STY1617					t1371							1	2					1			1		1							2.3386	0.0095282	1
CHIP6_4647	STY1618	t1370		putative bacteriophage protein		Mobile and extrachromosomal element functions	Prophage functions	1554283	1554741		STY1618					t1370							3	4				1	1	1	1	1	1	1							0.406187	0.150016		0.835348	0.0101385		1.15873	0.0051782	1
CHIP6_4648	STY1619	t1369		hypothetical protein		No Data	No Data	1554956	1556071		STY1619					t1369							2	2					1			1	1	1							8.42819	0.0120944	1
CHIP6_4650	STY1621	t1367		putative membrane protein		No Data	No Data	1557049	1557387		STY1621					t1367							4	1			1		1		1		1	1							3.306	0.0047467	1	6.8189			4.22612
CHIP6_4652	STY1623	t1365		hypothetical protein		No Data	No Data	1557835	1558299		STY1623					t1365							3	1			1				1	1	1					6.21217	0.0038548	1				5.21202	0.0034234	1	8.72006	0.0039014	1
CHIP6_4654	STY1625	t1363		bacteriophage tail sheath protein		Viral functions	General	1558540	1559967		STY1625					t1363							5	5	1	1	1	1	1	1	1	1	1	1	2.4913	0.0707233		-0.458316	0.0330048		-0.233086	0.329965		-0.483061	0.034397		0.23437	0.102468
CHIP6_4656	STY1627	t1361		hypothetical protein		No Data	No Data	1560491	1560772		STY1627					t1361							2	4				1		1	1	1	1	1										1.37928	0.0078631	1	0.0129949	0.909052
CHIP6_4657	STY1628	t1360		hypothetical protein		Hypothetical proteins	Conserved	1560870	1561205		STY1628					t1360							4	5		1	1	1	1	1	1	1	1	1				0.277591	0.153842		3.52928	0.0092433	1	-0.859565	0.0215636		0.0569787	0.548464
CHIP6_4658	STY1629	t1359		putative bacteriophage protein		Viral functions	General	1561381	1563846		STY1629					t1359							5	5	1	1	1	1	1	1	1	1	1	1	2.01369	0.0048303	1	0.277149	0.139163		0.602948	0.0309807		-1.08908	0.0078408	1	-0.370047	0.0697361
CHIP6_4659	STY1630	t1358		hypothetical protein		Hypothetical proteins	Conserved	1563846	1564730		STY1630					t1358							2	5		1		1		1	1	1	1	1										-0.539502	0.042176
CHIP6_4661	STY1632	t1356		putative bacteriophage regulatory protein		Viral functions	General	1564930	1566084		STY1632					t1356							1	4				1		1	1	1		1										0.247323	0.230359
CHIP6_4662	STY1633	t1355		putative bacteriophage baseplate protein		Viral functions	General	1566081	1566608		STY1633					t1355							2	5		1		1		1	1	1	1	1										-0.0875608	0.628257		-1.55556	0.0225914	1
CHIP6_4667	STY1638			alternative bacteriophage tail fiber C-terminus		No data	No data	1569707	1570219		STY1638	STY1640	STY1641	1									2	5		1		1		1	1	1	1	1										-1.33795	0.024274	1	-2.17569	0.0030514	1
CHIP6_4666	STY1639	t1349		putative bacteriophage tail fiber assembly protein		Cellular processes	Detoxification	1570219	1570836		STY1639					t1349							2	5		1		1		1	1	1	1	1										0.593718	0.0287981		-0.738336	0.0123183
CHIP6_1548	STY1645	t1345		putative amino acid permease		Energy metabolism	Amino acids and amines	1573199	1574581		STY1645					t1345					SPA1378	STM1477	5	5	1	1	1	1	1	1	1	1	1	1				1.50477	0.0069989	1	1.84642	0.0169613	1	0.981827	0.0279252		1.01771	0.0108495	1
CHIP6_1544	STY1650	t1340		conserved hypothetical protein		Hypothetical proteins	Conserved	1577621	1579327		STY1650					t1340					SPA1383	STM1472	1	5		1		1		1	1	1		1										0.526002	0.0313239
CHIP6_1543	STY1651	t1339	rstB	two component sensor kinase		Regulatory functions	Other	1579435	1580739		STY1651					t1339					SPA1384	STM1471	5	5	1	1	1	1	1	1	1	1	1	1	1.90816	0.0042244	1	0.777568	0.0109542		1.58137	0.0072442	1	0.431814	0.0476565		-0.0620843	0.624118
CHIP6_1541	STY1653	t1337	fumC	fumarate hydratase class II		Energy metabolism	TCA cycle	1581741	1583144		STY1653					t1337					SPA1386	STM1469	1	5		1		1		1	1	1		1										-1.14703	0.008191	1
CHIP6_1538	STY1656	t1334		conserved hypothetical protein		Hypothetical proteins	Conserved	1586436	1587944		STY1656					t1334					SPA1389	STM1466	5	5	1	1	1	1	1	1	1	1	1	1	-0.889112	0.0198458		-1.34184	0.0052672	1				-1.50207	0.0237356	1	-1.11642	0.0083971	1
CHIP6_1536	STY1660	t1330		putative oxidoreductase		Energy metabolism	Aerobic	1589725	1590840		STY1660					t1330					SPA1391	STM1462.S	1	5		1		1		1		1	1	1													-1.09989	0.0091769	1
CHIP6_1534	STY1662	t1328		putative membrane protein		Hypothetical proteins	Conserved	1591701	1592141		STY1662					t1328					SPA1393	STM1460	1	5		1		1		1	1	1		1										-0.863718	0.0294839
CHIP6_1528	STY1668	t1322	ydgQ	conserved hypothetical protein		Energy metabolism	Aerobic	1597077	1597769		STY1668					t1322					SPA1399	STM1454	3	4		1	1	1			1	1	1	1				2.67232	0.0034143	1							2.58089	0.0817794
CHIP6_1527	STY1669	t1321	nth	endonuclease III		DNA metabolism	DNA replication, recombination, and repair	1597769	1598404		STY1669					t1321					SPA1400	STM1453	2	5		1		1		1	1	1	1	1										-0.620238	0.026287		-0.677755	0.035006
CHIP6_1526	STY1670	t1320		putative proton/oligopeptide symporter		Transport and binding proteins	Amino acids, peptides and amines	1599005	1600510		STY1670					t1320					SPA1401	STM1452	3	5		1		1	1	1	1	1	1	1							0.0884679	0.558534		-0.266874	0.161908		-0.653848	0.0784175
CHIP6_1510	STY1686	t1304	nemA	N-ethylmaleimide reductase		Unclassified	Role category not yet assigned	1612708	1613805		STY1686					t1304					SPA1417	STM1436	4	5		1	1	1	1	1	1	1	1	1				-1.03252	0.0087495	1	-1.1532	0.0219997	1	-0.904512	0.0109096		-1.05157	0.0250138	1
CHIP6_1505	STY1691	t1299	sodB	superoxide dismutase		Cellular processes	Detoxification	1616737	1617318		STY1691					t1299					SPA1422	STM1431	1	5		1	1	1		1		1		1				0.129804	0.352466
CHIP6_1504	STY1692	t1298	purR	purine nucleotide synthesis repressor		Regulatory functions	Other	1617786	1618811		STY1692					t1298					SPA1423	STM1430	2	5		1	1	1		1		1	1	1				0.580612	0.0708618								-0.655096	0.0614382
CHIP3952	STY1693		ydhB	putative transcriptional regulator		Regulatory functions	Other	1618808	1619740		STY1693										SPA1424	STM1429	1	5		1		1		1	1	1		1										3.12541	0.0144539	1
CHIP6_1502	STY1695	t1295	cfa	cyclopropane-fatty-acyl-phospholipid synthase		Cell envelope	Biosynthesis and degradation of surface polysaccharides and lipopolysaccharides	1621347	1622495		STY1695					t1295					SPA1426	STM1427	4	2	1				1		1	1	1	1	5.4617	0.0040806	1				5.16614	0.0058635	1	5.44777			4.39953
CHIP6_1500	STY1697	t1293	ydhE	hypothetical integral membrane protein		Cellular processes	Toxin production and resistance	1623395	1624768		STY1697					t1293					SPA1428	STM1425	5	5	1	1	1	1	1	1	1	1	1	1	-1.18931	0.0305311	1	-0.213892	0.486641					-1.1717	0.0488697	1	-1.2235	0.0443614	1
CHIP6_1495	STY1702	t1286	ssaQ	putative type III secretion protein	2	Unclassified	Role category not yet assigned	1628054	1629022		STY1702					t1286					SPA1435	STM1418	5	5	1	1	1	1	1	1	1	1	1	1	2.69266	0.0097738	1	1.10156	0.0048776	1	0.883262	0.0723039		0.727448	0.0230748		-0.0307256	0.838939
CHIP6_1494	STY1703	t1285	ssaP	putative type III secretion protein	2	Protein fate	Protein and peptide secretion and trafficking	1629003	1629377		STY1703					t1285					SPA1436	STM1417	1	4				1		1	1	1		1										0.575263	0.0169033
CHIP6_1492	STY1705	t1283	ssaN	putative type III secretion ATP synthase	2	Protein fate	Protein and peptide secretion and trafficking	1629738	1631039		STY1705					t1283					SPA1438	STM1415	2	5		1		1		1	1	1	1	1										-2.27174	0.010629	1	-2.56739	0.0129455	1
CHIP6_1478	STY1719	t1269	sseD	putative pathogenicity island effector protein	2	Unknown function	General	1639676	1640263		STY1719					t1269					SPA1452	STM1401	2	2							1	1	1	1										2.83151	0.0042064	1	2.3464	0.0247496	1
CHIP6_1477	STY1720	t1268	sseC	putative pathogenicity island effector protein	2	Unclassified	Role category not yet assigned	1640279	1641733		STY1720					t1268					SPA1453	STM1400	2	2							1	1	1	1										3.77668	0.0039639	1	3.06989	0.0036987	1
CHIP6_1472	STY1725	t1263	ssaD	putative pathogenicity island protein	2	Unclassified	Role category not yet assigned	1643582	1644793		STY1725					t1263					SPA1458	STM1395	2	5		1		1		1	1	1	1	1										-0.389667	0.058768		-0.54136	0.0337517
CHIP6_1465	STY1731	t1257		putative pathogenicity island protein	2	Hypothetical proteins	Conserved	1651581	1652540		STY1731					t1257					SPA1464	STM1389	5	5	1	1	1	1	1	1	1	1	1	1				-0.236653	0.314261		0.550517	0.096626		-0.185063	0.157431		-0.160748	0.183136
CHIP6_1464	STY1732	t1256	ydhZ	conserved hypothetical protein	2	Hypothetical proteins	Conserved	1652636	1652848		STY1732					t1256					SPA1465	STM1388	4				1		1		1		1								5.97283	0.0075802	1	6.49654			5.6717
CHIP6_1459	STY1738	t1251	ttrA	tetrathionate reductase subunit A	2	Unclassified	Role category not yet assigned	1657246	1660308		STY1738					t1251					SPA1470	STM1383	1	5		1	1	1		1		1		1				-0.385181	0.0264064
CHIP6_1454	STY1744	t1246	pykF	pyruvate kinase		Energy metabolism	Glycolysis/gluconeogenesis	1665112	1666524		STY1744					t1246					SPA1475	STM1378	5	5	1	1	1	1	1	1	1	1	1	1	0.247816	0.276454		-0.641837	0.0249905		-0.466681	0.112739		-0.609683	0.016243		-0.613691	0.0296314
CHIP6_1446	STY1753	t1238		conserved hypothetical protein		Unclassified	Role category not yet assigned	1672269	1673756		STY1753					t1238					SPA1484	STM1370	1	5		1		1		1	1	1		1										-1.21923	0.0091013	1
CHIP6_1444	STY1755	t1236		putative transporter		Transport and binding proteins	Anions	1674560	1675906		STY1755					t1236					SPA1486	STM1368	5	5	1	1	1	1	1	1	1	1	1	1	0.769868	0.111425		-0.457618	0.0366187		-0.455431	0.0914256		-0.625773	0.0924054		-0.957545	0.0091973
CHIP6_1442	STY1757	t1234		conserved hypothetical protein		Cellular processes	DNA transformation	1676481	1676873		STY1757					t1234					SPA1489	STM1366	1	5		1		1		1	1	1		1
CHIP6_1441	STY1758	t1233		conserved hypothetical FAD-binding protein		Unclassified	Role category not yet assigned	1676888	1679944		STY1758					t1233					SPA1490	STM1365	1	5		1		1		1	1	1		1										-1.44295	0.0202927	1
CHIP6_1440	STY1759	t1232		putative membrane protein		Unclassified	Role category not yet assigned	1680209	1681327		STY1759					t1232					SPA1491	STM1364	5	5	1	1	1	1	1	1	1	1	1	1	2.02519	0.0103832	1	1.55661	0.0076381	1	0.955967	0.0120581					1.66959	0.0078714	1
CHIP6_4669	STY1760	t1231	aroD	3-dehydroquinate dehydratase		Amino acid biosynthesis	Aromatic amino acid family	1681680	1682438		STY1760					t1231					SPA1493		5	5	1	1	1	1	1	1	1	1	1	1	3.60262	0.0037652	1	0.676621	0.0295475					0.265653	0.144276		0.3801	0.0827005
CHIP6_1425	STY1761	t1230	ppsA	phosphoenolpyruvate synthase		Energy metabolism	Glycolysis/gluconeogenesis	1682538	1684916		STY1761					t1230					SPA1494	STM1349	2	5		1		1	1	1		1	1	1													-0.796407	0.0582295
CHIP6_1424	STY1762	t1229		conserved hypothetical protein		Hypothetical proteins	Conserved	1685253	1686086		STY1762					t1229					SPA1495	STM1348	5	5	1	1	1	1	1	1	1	1	1	1	-1.00196	0.0148403	1	-1.13731	0.0107138	1	-0.403942	0.0984289		-0.793768	0.0238239		-0.911195	0.0212651
CHIP6_1423	STY1763	t1228	aroH	3-deoxy-D-arabinoheptulosonate 7-phosphate synthase		Amino acid biosynthesis	Aromatic amino acid family	1686242	1687288		STY1763					t1228					SPA1496	STM1347	5	5	1	1	1	1	1	1	1	1	1	1				0.762809	0.0157146					-0.0378441	0.728088		-0.268104	0.066292
CHIP6_1421	STY1765	t1226		conserved hypothetical protein		Unclassified	Role category not yet assigned	1687672	1689114		STY1765					t1226					SPA1498	STM1345	1	5		1		1		1		1	1	1													-1.30044	0.0057342	1
CHIP6_1420	STY1766	t1225		conserved hypothetical protein		Hypothetical proteins	Conserved	1689176	1689889		STY1766					t1225					SPA1499	STM1344	4	4		1	1	1	1		1	1	1	1				2.32031	0.0182592	1	3.07766	0.005228	1	1.5997	0.0051129	1
CHIP6_1418	STY1768	t1223	btuD	vitamin B12 ABC transport ATP-binding protein		Transport and binding proteins	Unknown substrate	1690744	1691493		STY1768					t1223					SPA1501	STM1342	3	3			1	1			1	1	1	1				0.698837	0.0717					0.476731	0.12562		0.719334	0.0223262
CHIP6_1417	STY1769	t1222	btuE	putative glutathione peroxidase/vitamin B12 transport periplasmic protein BtuE		Cellular processes	Detoxification	1691493	1692044		STY1769					t1222					SPA1502	STM1341	5	5	1	1	1	1	1	1	1	1	1	1	0.728324	0.0172854		0.210943	0.126585		0.572312	0.0224972		0.281273	0.113173		-0.0882233	0.54608
CHIP6_1415	STY1771	t1220	himA	integration host factor alpha-subunit		DNA metabolism	DNA replication, recombination, and repair	1693319	1693618		STY1771					t1220					SPA1504	STM1339	2	1							1	1	1											5.5928	0.0066342	1	5.07488	0.0038486	1
CHIP6_1410	STY1777	t1214	infC	translation initiation factor IF-3		Protein synthesis	Translation factors	1698011	1698553		STY1777					t1214					SPA1510	STM1334.c	4	5	1	1		1	1	1	1	1	1	1	1.10089	0.0080501	1				0.0843083	0.544979		0.571349	0.0469753		1.70209	0.0057535	1
CHIP6_1409	STY1778	t1213	thrS	threonyl-tRNA synthetase		Protein synthesis	tRNA aminoacylation	1698557	1700485		STY1778					t1213					SPA1511	STM1333	1	5		1		1		1		1	1	1													-1.12301	0.0055943	1
CHIP6_1403	STY1785	t1206	pfkB	6-phosphofructokinase isozyme		Energy metabolism	Glycolysis/gluconeogenesis	1706666	1707598		STY1785					t1206					SPA1518	STM1326	5	5	1	1	1	1	1	1	1	1	1	1	0.288426	0.19167		0.464306	0.157097		0.408256	0.182739		0.592441	0.0415881		0.441797	0.0278533
CHIP6_1402	STY1786	t1205		conserved hypothetical protein		Hypothetical proteins	Conserved	1707695	1707985		STY1786					t1205					SPA1519	STM1325	5	5	1	1	1	1	1	1	1	1	1	1	1.77003	0.0150206	1	1.20501	0.0056309	1	1.02571	0.0556692		2.16383	0.118849		1.94027	0.0043719	1
CHIP6_1397	STY1791	t1200		putative sodium:dicarboxylate symporter		Transport and binding proteins	Anions	1711222	1712613		STY1791					t1200					SPA1524	STM1320	5	5	1	1	1	1	1	1	1	1	1	1	0.9294	0.0164952		-0.604478	0.0092443		-0.357496	0.0658902		-0.385989	0.0633762		-0.597817	0.02581
CHIP6_1395	STY1793	t1198	katE	catalase HPII		Cellular processes	Detoxification	1713175	1715427		STY1793					t1198					SPA1526	STM1318	4	5		1	1	1	1	1	1	1	1	1				-1.63973	0.0044673	1				-2.11487	0.0051351	1	-1.69396	0.01424	1
CHIP6_1394	STY1796	t1196		conserved hypothetical protein		Energy metabolism	Sugars	1716184	1716942		STY1796					t1196					SPA1527	STM1317	1	5		1		1		1		1	1	1													-0.7509	0.0158699
CHIP6_1393	STY1797	t1195	celF	phospho-beta-glucosidase B		Central intermediary metabolism	Other	1716955	1718310		STY1797					t1195					SPA1528	STM1316	2	5		1	1	1	1	1		1		1				0.606694	0.0364244		0.416213	0.123736
CHIP6_1392	STY1798	t1194	celD	putative cel operon repressor		Energy metabolism	Sugars	1718435	1719277		STY1798					t1194					SPA1529	STM1315	2	5		1		1	1	1	1	1		1										0.923596	0.034519
CHIP6_1391	STY1799	t1193	celC	phosphoenolpyruvate dependent phosphotransferase enzyme III-cellobiose		Transport and binding proteins	Carbohydrates, organic alcohols, and acids	1719288	1719635		STY1799					t1193					SPA1530	STM1314	3		1		1		1						5.00561	0.0033053	1	4.34099	0.0149375	1	4.82652	0.0174311	1
CHIP6_1388	STY1802	t1190	osmE	osmotically inducible lipoprotein E precursor		Regulatory functions	Other	1721748	1722089		STY1802					t1190					SPA1533	STM1311	5	5	1	1	1	1	1	1	1	1	1	1	0.706912	0.0225036		1.30317	0.0044812	1	1.08234	0.0114968	1	1.46297	0.0231091	1	0.716328	0.0186851
CHIP6_1387	STY1803	t1189	nadE	NH3-dependent NAD synthetase		Biosynthesis of cofactors, prosthetic groups, and carriers	Pyridine nucleotides	1722307	1723134		STY1803					t1189					SPA1534	STM1310	5	5	1	1	1	1	1	1	1	1	1	1	1.78575	0.0158282	1	1.73899	0.0042376	1	1.03283	0.0305073	1	0.922119	0.0129164		0.615342	0.0319002
CHIP6_1386	STY1804	t1188		conserved hypothetical protein		Unclassified	Role category not yet assigned	1723228	1724136		STY1804					t1188					SPA1535	STM1309	5	5	1	1	1	1	1	1	1	1	1	1	-0.153874	0.48792		0.431657	0.0371438					0.490506	0.0376108		0.273976	0.130124
CHIP6_1383	STY1808	t1185	astB	succinylarginine dihydrolase		Unclassified	Role category not yet assigned	1725993	1727336		STY1808					t1185					SPA1538	STM1306	5	5	1	1	1	1	1	1	1	1	1	1	-1.35297	0.0185086	1	-1.59443	0.0056457	1	-1.68997	0.0297163	1	-0.931789	0.0313646
CHIP6_1381	STY1810		astA	arginine N-succinyltransferase		Amino acid biosynthesis	Aspartate family	1728808	1729842		STY1810										SPA1540	STM1304	3	5	1	1		1	1	1		1	1	1	-0.852979	0.0160237					-1.78121	0.0070528	1				-1.42949	0.0099213	1
CHIP6_1376	STY1815	t1178	gdhA	NADP-specific glutamate dehydrogenase		Energy metabolism	Glycolysis/gluconeogenesis	1733274	1734617		STY1815					t1178					SPA1545	STM1299	3	5		1	1	1	1	1		1	1	1				-0.0961261	0.568483		-0.861355	0.0819068					-0.643277	0.0299878
CHIP6_1375	STY1816	t1177	topB	DNA topoisomerase III		DNA metabolism	DNA replication, recombination, and repair	1734647	1736596		STY1816					t1177					SPA1546	STM1298	5	5	1	1	1	1	1	1	1	1	1	1	0.601688	0.103688		1.1015	0.0062595	1				0.357541	0.110928		1.29763	0.0177496	1
CHIP6_1373	STY1818	t1175		putative nitroreductase		Energy metabolism	Aerobic	1737762	1738313		STY1818					t1175					SPA1548	STM1296	5	5	1	1	1	1	1	1	1	1	1	1	1.72036	0.0154119	1	1.60202	0.0034538	1				1.21048	0.0140053	1	0.787579	0.0470792
CHIP6_1372	STY1819	t1174	sppA	protease IV		Protein fate	Degradation of proteins, peptides, and glycopeptides	1738487	1740343		STY1819					t1174					SPA1549	STM1295	5	5	1	1	1	1	1	1	1	1	1	1	2.387	0.0039816	1	0.781814	0.0176667		0.543065	0.0258673		-0.102998	0.390828		0.417274	0.047851
CHIP6_1370	STY1821	t1172	pncA	pyrazinamidase/nicotinamidase		Biosynthesis of cofactors, prosthetic groups, and carriers	Pyridine nucleotides	1741482	1742138		STY1821					t1172					SPA1551	STM1293	1	5		1		1		1		1	1	1													-1.16595	0.0038696	1
CHIP6_1369	STY1823	t1171		conserved hypothetical protein		Hypothetical proteins	Conserved	1742489	1742767		STY1823					t1171					SPA1552	STM1292	1	5		1		1		1		1	1	1													0.182062	0.481005
CHIP6_1368	STY1824	t1170		conserved hypothetical protein		Unknown function	General	1742809	1743252		STY1824					t1170					SPA1553	STM1291	2	4		1	1	1	1			1		1				3.76999	0.0098161	1	3.8441	0.009968	1
CHIP6_1367	STY1825	t1169	gapA	glyceraldehyde 3-phosphate dehydrogenase A		Energy metabolism	Glycolysis/gluconeogenesis	1743564	1744559		STY1825					t1169					SPA1554	STM1290	5	5	1	1	1	1	1	1	1	1	1	1				1.31478	0.0063623	1				1.89001	0.0226283	1	1.28259	0.0398108	1
CHIP6_1365	STY1828	t1167		putative oxidoreductase		Central intermediary metabolism	Other	1745871	1746728		STY1828					t1167					SPA1556	STM1288	5	5	1	1	1	1	1	1	1	1	1	1	-0.340338	0.123519		0.170242	0.149055		-0.659082	0.0455741		0.16695	0.315638		-0.287861	0.158142
CHIP6_1362	STY1831	t1164		conserved hypothetical protein		Hypothetical proteins	Conserved	1749484	1751418		STY1831					t1164					SPA1559	STM1285	5	5	1	1	1	1	1	1	1	1	1	1	0.826254	0.0279919		1.33276	0.0044953	1	0.691519	0.0823989		1.02193	0.007908	1	0.0895482	0.571828
CHIP6_1361	STY1832	t1163		conserved hypothetical protein		Hypothetical proteins	Conserved	1751541	1752827		STY1832					t1163					SPA1560	STM1284	2	5		1		1		1	1	1	1	1										-0.960436	0.0348834		-0.751509	0.0121623
CHIP6_1355	STY1840	t1158		putative membrane protein		Transport and binding proteins	Other	1757163	1758347		STY1840					t1158					SPA1566	STM1278	1	2								1	1	1													3.76077	0.0158222	1
CHIP6_1349	STY1848	t1151		putative membrane protein		No Data	No Data	1761136	1761783		STY1848					t1151					SPA1573	STM1273	5	5	1	1	1	1	1	1	1	1	1	1	-0.875802	0.0219661		-0.955388	0.0102012		-1.00452	0.0456152	1	-0.654149	0.034927		-1.09716	0.0047467	1
CHIP6_1347	STY1850	t1149		conserved hypothetical protein		Cellular processes	Toxin production and resistance	1762192	1762554		STY1850					t1149					SPA1575	STM1271	1	5		1	1	1		1		1		1				1.47926	0.0070141	1
CHIP6_1342	STY1855	t1144		putative transcriptional regulator		Regulatory functions	Other	1764926	1765774		STY1855					t1144					SPA1580	STM1266	1	5		1		1	1	1		1		1							-1.04244	0.0197613	1
CHIP6_1340	STY1857	t1142	aadA	aminoglycoside-resistance protein		Cellular processes	Toxin production and resistance	1766581	1767369		STY1857					t1142					SPA1582	STM1264	5	5	1	1	1	1	1	1	1	1	1	1	0.386429	0.0712471		0.561936	0.0302733		0.676381	0.0565571		1.19129	0.0268314	1	0.524685	0.0348409
CHIP6_1333	STY1864	t1135		putative inner membrane transport protein		Cell envelope	Other	1772234	1773211		STY1864					t1135					SPA1590	STM1256	1	5		1		1		1		1	1	1													-0.677658	0.0189216
CHIP6_1331	STY1867	t1132		putative lipoprotein		Unclassified	Role category not yet assigned	1775546	1775860		STY1867					t1132					SPA1592	STM1254	5	2	1		1		1		1	1	1	1	6.17991	0.0041238	1	5.46754	0.0092618	1	5.43554			6.02798			5.26942
CHIP6_1328	STY1871	t1128		putative heat shock protein		Protein fate	Protein folding and stabilization	1778004	1778474		STY1871					t1128						STM1251	1	5		1		1	1	1		1		1							0.776505	0.0972957
CHIP6_1322	STY1882	t1114	envE	putative lipoprotein	11	Cell envelope	Other	1783564	1784085		STY1882					t1114					SPA1604	STM1242	1	5		1		1		1	1	1		1										0.436341	0.156239
CHIP6_1833	STY1897	t1104	kdsA	2-dehydro-3-deoxyphosphooctonate aldolase		Cell envelope	Biosynthesis and degradation of surface polysaccharides and lipopolysaccharides	1792009	1792863		STY1897					t1104					SPA1101	STM1772	5	5	1	1	1	1	1	1	1	1	1	1	-1.38463	0.0040594	1	-0.123917	0.543552		-0.924498	0.0630779		-0.758857	0.0124493		-0.976971	0.0118238
CHIP6_1836	STY1900	t1101	hemK	HemK protein, putative protoporphyrinogen oxidase		Biosynthesis of cofactors, prosthetic groups, and carriers	Heme, porphyrin, and cobalamin	1794100	1794933		STY1900					t1101					SPA1098	STM1775	2	5		1		1	1	1		1	1	1							1.20625	0.0134703	1				0.372052	0.0945099
CHIP6_1840	STY1905	t1097	ipk	isopentenyl monophosphate kinase		Biosynthesis of cofactors, prosthetic groups, and carriers	Other	1798246	1799097		STY1905					t1097					SPA1094	STM1779	1	3				1				1	1	1													2.62887	0.0251609	1
CHIP6_1841	STY1906	t1096	prsA	ribose-phosphate pyrophosphokinase		Purines, pyrimidines, nucleosides, and nucleotides	Purine ribonucleotide biosynthesis	1799363	1800310		STY1906					t1096					SPA1093	STM1780	5	5	1	1	1	1	1	1	1	1	1	1	0.0936761	0.600626		-0.370245	0.026787		-0.581822	0.0524088		0.0637223	0.718614		-0.387121	0.0469818
CHIP6_1842	STY1907	t1095		putative sulphate transporter		Transport and binding proteins	Amino acids, peptides and amines	1800435	1802120		STY1907					t1095					SPA1092	STM1781	1	5		1	1	1		1		1		1				-0.0886154	0.412499
CHIP6_1843	STY1908	t1094		putative membrane protein		Hypothetical proteins	Conserved	1802222	1802443		STY1908					t1094					SPA1091	STM1782	1	4		1		1	1			1		1							3.46325	0.0067964	1
CHIP6_1845	STY1910	t1092		putative ATP/GTP-binding protein		Unknown function	General	1803420	1804511		STY1910					t1092					SPA1089	STM1784	5	5	1	1	1	1	1	1	1	1	1	1	2.01947	0.0030209	1	0.947895	0.0134019		0.314115	0.136364		0.532586	0.0312746		-0.0092581	0.945403
CHIP6_1847	STY1913		hyaA			Pseudogene	Pseudogene	1806430	1807548	pseudogene	STY1913				1						SPA1087	STM1786	5	2	1		1		1	1	1	1	1		6.19587	0.00866	1	7.46029	0.0061507	1	3.36503	0.006675	1	5.70535			6.22758
CHIP6_1848	STY1913		hyaA			Pseudogene	Pseudogene	1806430	1807548	pseudogene	STY1913				1						SPA1087	STM1786	5	3	1		1		1	1	1	1	1	1	5.12833	0.0031838	1	6.24362	0.0108636	1	2.99517	0.0082776	1	4.91667			5.6258
CHIP6_1850	STY1915	t1088	hyaC	probable Ni/Fe-hydrogenase 1 b-type cytochrome subunit		Energy metabolism	Aerobic	1809357	1810088		STY1915					t1088					SPA1085	STM1788	5	2	1		1		1		1	1	1	1	7.17874	0.0039364	1	4.42435	0.0099583	1	6.90106	0.0051917	1	5.70994			5.19085
CHIP6_1851	STY1916	t1087	hyaD	hydrogenase-1 operon protein HyaD		Unclassified	Role category not yet assigned	1810085	1810681		STY1916					t1087					SPA1084	STM1789	5		1		1		1		1		1		9.28946	0.0055139	1	5.15787	0.00478	1	8.20425	0.0116254	1	6.7439			7.95708
CHIP6_1852	STY1917	t1086	hyaE	hydrogenase-1 operon protein HyaE		Energy metabolism	Aerobic	1810671	1811075		STY1917					t1086					SPA1083	STM1790	5		1		1		1		1		1		7.72922	0.0059401	1	8.30421	0.0091923	1				6.21918			8.15763
CHIP6_1855	STY1921	t1083	appB	probable cytochrome oxidase subunit II		Energy metabolism	Electron transport	1813551	1814687		STY1921					t1083					SPA1080	STM1793	3	5		1	1	1	1	1		1	1	1				0.913285	0.0127289		0.995023	0.0341779					0.69538	0.0464443
CHIP6_1857	STY1922	t1082	gdhA	glutamate dehydrogenase		Amino acid biosynthesis	Glutamate family	1815290	1816459		STY1922					t1082					SPA1078	STM1795	5	5	1	1	1	1	1	1	1	1	1	1	0.860869	0.0080275		0.3667	0.0618103		0.429269	0.100439		0.207406	0.183728		0.13599	0.277053
CHIP6_1859	STY1925	t1080		putative membrane protein		Hypothetical proteins	Conserved	1818448	1818702		STY1925					t1080					SPA1076	STM1797	1	5		1		1		1	1	1		1										2.96301	0.0037874	1
CHIP6_1862	STY1928	t1077		conserved hypothetical protein		Cellular processes	Toxin production and resistance	1820401	1821315		STY1928					t1077					SPA1073	STM1800	2	5		1		1	1	1		1	1	1							1.50869	0.0260114	1				1.39485	0.005535	1
CHIP6_1864	STY1930	t1075	dadX	alanine racemase		Cell envelope	Biosynthesis and degradation of murein sacculus and peptidoglycan	1823207	1824277		STY1930					t1075					SPA1071	STM1802	5	5	1	1	1	1	1	1	1	1	1	1	-0.161193	0.379618		-0.242543	0.161452		-0.316173	0.117154		-0.683028	0.0324431		-0.783616	0.0086199
CHIP6_1865	STY1931	t1074	dadA	D-amino acid dehydrogenase		Energy metabolism	Amino acids and amines	1824291	1825589		STY1931					t1074					SPA1070	STM1803	4	5		1	1	1	1	1	1	1	1	1				-0.558382	0.0581139		1.02712	0.0522373		-0.581902	0.049683		0.349946	0.137388
CHIP6_1866	STY1933	t1073		conserved hypothetical protein		Hypothetical proteins	Conserved	1825912	1827444		STY1933					t1073					SPA1069	STM1804.S	5	5	1	1	1	1	1	1	1	1	1	1	1.38516	0.0226516	1	0.194415	0.367948					-0.0771201	0.743565		-0.926993	0.0646287
CHIP6_1869	STY1936	t1070	dsbB	disulfide bond formation protein B		Central intermediary metabolism	Sulfur metabolism	1830116	1830646		STY1936					t1070					SPA1066	STM1807	1	1							1			1										6.33561	0.0058578	1
CHIP6_1871	STY1938	t1068		conserved hypothetical protein		Hypothetical proteins	Conserved	1831167	1831340		STY1938					t1068					SPA1064	STM1809	2	2							1	1	1	1										4.66556			3.71039	0.00445	1
CHIP6_1876	STY1944	t1063	minC	septum site determining protein		Cellular processes	Cell division	1833688	1834395		STY1944					t1063					SPA1059	STM1814	3	5	1	1		1	1	1	1	1		1	0.411863	0.0915285					-0.663153	0.028903		-0.0531334	0.713104
CHIP6_1879	STY1947	t1060	rnd	ribonuclease D		Transcription	RNA processing	1835623	1836750		STY1947					t1060					SPA1056	STM1817	5	5	1	1	1	1	1	1	1	1	1	1	2.40963	0.0396917	1	0.770013	0.137894					1.04851	0.012642	1
CHIP6_1880	STY1948	t1059	fadD	long-chain-fatty-acid--CoA ligase		Fatty acid and phospholipid metabolism	Degradation	1836823	1838508		STY1948					t1059					SPA1055	STM1818	5	5	1	1	1	1	1	1	1	1	1	1				0.345117	0.403566		0.044669	0.805344		0.563677	0.0355729		-0.81467	0.030312
CHIP6_1882	STY1950	t1057		conserved hypothetical protein		Protein fate	Degradation of proteins, peptides, and glycopeptides	1839365	1840060		STY1950					t1057					SPA1053	STM1820	3	5		1	1	1	1	1		1	1	1				1.93663	0.0039686	1	2.70609	0.0057287	1				2.61136	0.0037474	1
CHIP6_1883	STY1951	t1056		putative ATP-dependent helicase		Protein synthesis	Translation factors	1840118	1842028		STY1951					t1056					SPA1052	STM1821	1	5		1		1		1		1	1	1													-0.786019	0.0277471
CHIP6_1889	STY1957	t1050		conserved hypothetical protein		Regulatory functions	Other	1846482	1848083		STY1957					t1050					SPA1046	STM1827.S	1	5		1		1	1	1		1		1							0.598	0.140458
CHIP6_1892	STY1959	t1048	manX	PTS system, mannose-specific IIAB component		Amino acid biosynthesis	Aromatic amino acid family	1850137	1851105		STY1959					t1048					SPA1043	STM1830	1	5		1		1		1		1	1	1													0.7001	0.0401406
CHIP6_1893	STY1960	t1047	manY	phosphotransferase enzyme II, C component		Transport and binding proteins	Carbohydrates, organic alcohols, and acids	1851158	1851958		STY1960					t1047					SPA1042	STM1831	1	5		1		1		1		1	1	1
CHIP6_1894	STY1961	t1046	manZ	phosphotransferase enzyme II, D component		Amino acid biosynthesis	Aromatic amino acid family	1851971	1852822		STY1961					t1046					SPA1041	STM1832	2	5		1		1	1	1	1	1		1
CHIP6_1898	STY1965	t1042	ftsI2	penicillin-binding protein		Cellular processes	Cell division	1855187	1856932		STY1965					t1042					SPA1037	STM1836	1	5		1		1		1		1	1	1													-1.18497	0.0097696	1
CHIP6_1904	STY1972	t1036	kdgR	transcriptional regulator KdgR		Regulatory functions	DNA interactions	1859271	1860062		STY1972					t1036					SPA1031	STM1842	5	5	1	1	1	1	1	1	1	1	1	1				0.830923	0.0279963
CHIP6_1905	STY1974					Pseudogene	Pseudogene	1860238	1861610	pseudogene	STY1974										SPA1030	STM1843	3	5		1		1	1	1	1	1	1	1							-1.9104	0.0056636	1	-1.58021	0.0068915	1	-1.8948	0.0095731	1
CHIP6_1907	STY1976	t1033	prc	tail-specific protease precursor		Protein fate	Degradation of proteins, peptides, and glycopeptides	1862732	1864780		STY1976					t1033					SPA1028	STM1845	3	5		1		1	1	1	1	1	1	1							-0.987185	0.0104678		-1.49039	0.0056633	1	-0.666123	0.0236417
CHIP6_1909	STY1978	t1031		conserved hypothetical protein		Unclassified	Role category not yet assigned	1865584	1866168		STY1978					t1031					SPA1026	STM1847	1	3		1			1			1		1							3.89071	0.0173056	1
CHIP6_1911	STY1980	t1029		conserved hypothetical protein		Unknown function	General	1867456	1870095		STY1980					t1029					SPA1024	STM1849	5	5	1	1	1	1	1	1	1	1	1	1	0.229481	0.418829		0.301808	0.103567		-0.0983174	0.615973		-0.863294	0.0130237		-1.04937	0.0186593	1
CHIP6_1912	STY1981	t1028		conserved hypothetical protein		Unclassified	Role category not yet assigned	1870173	1871612		STY1981					t1028					SPA1023	STM1850	5	5	1	1	1	1	1	1	1	1	1	1	0.451995	0.165796		0.89831	0.0177837		1.01487	0.034657	1	-0.252086	0.201368		-0.300312	0.0817049
CHIP6_1916	STY1986	t1024		hypothetical protein		No Data	No Data	1873161	1873325		STY1986					t1024						STM1854	1	4			1	1		1		1		1				3.57289	0.0061357	1
CHIP6_1919	STY1990	t1021		hypothetical protein		No data	No data	1875739	1876215		STY1990					t1021					SPA1016	STM1856.1N	3	5		1		1	1	1	1	1	1	1							1.40218	0.0064347	1	1.00325	0.0386892	1	0.454099	0.0406424
CHIP6_4679	STY2004	t1012	yjcS	putative hydrolase		Cellular processes	Toxin production and resistance	1883242	1885221		STY2004					t1012					SPA1006		5	5	1	1	1	1	1	1	1	1	1	1	0.553064	0.0507392		-0.397957	0.0710403		-0.68832	0.0284548		-0.951047	0.0103731		-1.25788	0.0053828	1
CHIP6_4681	STY2006	t1010		hypothetical protein		No data	No data	1886884	1887057		STY2006					t1010					SPA1004		3	1					1		1	1	1								6.05682	0.0164609	1	5.36179			5.3469
CHIP6_4682	STY2007	t1009		putative DNA-binding protein		Hypothetical proteins	Conserved	1887201	1887428		STY2007					t1009					SPA1003		3	4			1	1	1	1	1	1		1				2.51294	0.0181209	1	2.12601	0.0096643	1	2.44044	0.0085807	1
CHIP6_4684	STY2017	t1871		putative bacteriophage protein		Hypothetical proteins	Conserved	1893392	1893745		STY2017					t1871							4	4			1	1	1	1	1	1	1	1				0.70126	0.0178753		1.68265	0.0251418	1	1.36019	0.0089864	1	1.39651	0.0108925	1
CHIP6_4686	STY2019	t1873		putative bacteriophage protein		Hypothetical proteins	Conserved	1893986	1894741		STY2019					t1873							2	2			1	1	1			1						1.89229	0.0040372	1	8.42397	0.0074947	1
CHIP6_4687	STY2020	t1874		putative bacteriophage protein		No data	No data	1894800	1895228		STY2020					t1874							1	4				1	1	1		1		1
CHIP6_4688	STY2021	t1875		putative bacteriophage protein		No Data	No Data	1895228	1895959		STY2021					t1875							1	4			1	1		1		1		1				-0.49161	0.0650654
CHIP6_4690	STY2023	t1877		putative bacteriophage protein		Hypothetical proteins	Conserved	1896486	1897517		STY2023					t1877							1	5		1	1	1		1		1		1				-0.834708	0.0110247
CHIP6_4694	STY2027	t1881		putative bacteriophage protein		No Data	No Data	1900606	1901058		STY2027					t1881							2	2							1	1	1	1										0.560923	0.0181793		2.25026	0.0029061	1
CHIP6_4695	STY2028	t1882		putative bacteriophage protein		Hypothetical proteins	Conserved	1901062	1901502		STY2028					t1882							4	5		1	1	1	1	1	1	1	1	1				1.37313	0.0032009	1	0.923022	0.0211322		1.05465	0.0107106	1	1.37004	0.0042237	1
CHIP6_4696	STY2029	t1883		putative bacteriophage protein		Hypothetical proteins	Conserved	1901514	1902659		STY2029					t1883							5	5	1	1	1	1	1	1	1	1	1	1	2.26823	0.0093931	1	0.481189	0.035527		3.61034	0.0095846	1	0.183638	0.319244		0.137025	0.548053
CHIP6_4697	STY2030	t1884		putative bacteriophage protein		No Data	No Data	1902663	1903211		STY2030					t1884							4	4			1	1	1	1	1	1	1	1				1.56901	0.0079346	1	2.29612	0.0131158	1				3.06756	0.0042059	1
CHIP6_4699	STY2032	t1886		putative bacteriophage protein		Hypothetical proteins	Conserved	1903577	1904131		STY2032					t1886							1	5		1		1		1	1	1		1										-0.594408	0.146951
CHIP6_4700	STY2033	t1887		putative bacteriophage protein		No Data	No Data	1904128	1904535		STY2033					t1887							5	5	1	1	1	1	1	1	1	1	1	1	3.01424	0.0024509	1	1.54226	0.0155644	1	1.09068	0.0077307	1	0.33885	0.0391406		-0.0166984	0.923329
CHIP6_4701	STY2034	t1888		putative bacteriophage protein		No Data	No Data	1904501	1904869		STY2034	STY1053		1		t1888				1			1	3						1	1	1		1										-0.148671	0.403297
CHIP6_4703	STY2036	t1890		putative bacteriophage protein		No Data	No Data	1905864	1906361		STY2036					t1890							5	5	1	1	1	1	1	1	1	1	1	1	2.29743	0.0038584	1				-0.0060004	0.976367		0.0386139	0.867675		0.617562	0.110506
CHIP6_4704	STY2039			conserved hypothetical protein		Hypothetical proteins	Conserved	1908238	1909704		STY2039												4	3			1	1	1		1	1	1	1				3.40245	0.0031867	1	4.23404	0.0052648	1				2.78316	0.0036513	1
CHIP6_4722	STY2056			putative transposase		Mobile and extrachromosomal element functions	Transposon functions	1917993	1919201		STY2056	HCM1.194	HCM1.249c…	1									1						1
CHIP6_4730	STY2064			conserved hypothetical protein		Hypothetical proteins	Conserved	1924145	1924567		STY2064												3				1				1		1					7.89662	0.0065659	1				8.43351
CHIP6_1939	STY2084	t0999	exoX	exodeoxyribonuclease X		DNA metabolism	DNA replication, recombination, and repair	1936709	1937407		STY2084					t0999					SPA0991	STM1878	5	5	1	1	1	1	1	1	1	1	1	1	1.63824	0.0239108	1	1.11536	0.0046235	1
CHIP6_1941	STY2086	t0997	yebE	conserved hypothetical protein		Hypothetical proteins	Conserved	1939709	1940368		STY2086					t0997					SPA0989	STM1880	5	5	1	1	1	1	1	1	1	1	1	1	1.93785	0.010267	1	1.62133	0.0313182	1	1.79029	0.0114397	1	0.249686	0.108153		0.447268	0.0349671
CHIP6_1942	STY2087	t0996	yebF	putative exported protein		Hypothetical proteins	Conserved	1940462	1940815		STY2087					t0996					SPA0988	STM1881	4	3		1	1		1		1	1	1	1				4.25336	0.0045094	1	5.06769	0.0056	1	0.806286	0.0198746		1.10058	0.0071398	1
CHIP6_1944	STY2089	t0994	purT	phosphoribosylglycinamide formyltransferase 2		Purines, pyrimidines, nucleosides, and nucleotides	Purine ribonucleotide biosynthesis	1941304	1942482		STY2089					t0994					SPA0986	STM1883	1	5		1		1	1	1		1		1							-0.666045	0.0977079
CHIP6_1947	STY2094	t0991	zwf	glucose 6-phosphate dehydrogenase		Energy metabolism	Pentose phosphate pathway	1945307	1946782		STY2094					t0991					SPA0983	STM1886	5	5	1	1	1	1	1	1	1	1	1	1				-0.908576	0.0135248		-1.23268	0.054906		-0.203237	0.244442		-0.321264	0.167726
CHIP6_1948	STY2095	t0990	hexR	putative hex-regulon repressor		Regulatory functions	DNA interactions	1947124	1947993		STY2095					t0990					SPA0982	STM1887	2	5		1		1	1	1		1	1	1							0.142529	0.480387					-1.22009	0.0145535	1
CHIP6_1949	STY2096	t0989	pykA	pyruvate kinase A		Energy metabolism	Glycolysis/gluconeogenesis	1948117	1949559		STY2096					t0989					SPA0981	STM1888	1	5		1		1	1	1		1		1							-1.12984	0.0078452	1
CHIP6_1951	STY2098	t0987	yebA	conserved hypothetical protein		Protein fate	Degradation of proteins, peptides, and glycopeptides	1950720	1952039		STY2098					t0987					SPA0979	STM1890	2	5		1	1	1		1		1	1	1				-0.0626223	0.719263								-0.913826	0.0262129
CHIP6_1953	STY2100	t0985	znuC	high-affinity zinc uptake system ATP-binding protein		Transport and binding proteins	Cations and iron carrying compounds	1953078	1953833		STY2100					t0985					SPA0977	STM1892.S	1	5		1	1	1		1		1		1				1.88755	0.0056016	1
CHIP6_1954	STY2101	t0984	yebI	high-affinity zinc uptake system membrane protein		Transport and binding proteins	Cations and iron carrying compounds	1953830	1954615		STY2101					t0984					SPA0976	STM1893	1	5		1	1	1		1		1		1				-0.336162	0.166747
CHIP6_1960	STY2107	t0978	yebC	conserved hypothetical protein		Hypothetical proteins	Conserved	1958745	1959485		STY2107					t0978					SPA0970	STM1899	1	5		1		1		1	1	1		1										0.278935	0.150786
CHIP6_1967	STY2114	t0971		conserved hypothetical protein		Unknown function	Enzymes of unknown specificity	1964777	1965748		STY2114					t0971					SPA0963	STM1906	1	5		1		1		1	1	1		1										-0.817254	0.0446419
CHIP6_1974	STY2122	t0964	flhA	flagellar biosynthesis protein FlhA		Cellular processes	Chemotaxis and motility	1973172	1975250		STY2122					t0964					SPA0955	STM1913	1	5		1		1	1	1		1		1							-0.403528	0.217683
CHIP6_1978	STY2126	t0960	cheB	protein-glutamate methylesterase		Cellular processes	Chemotaxis and motility	1977650	1978699		STY2126					t0960					SPA0951	STM1917	1	4		1	1	1		1		1						1.27406	0.0151552	1
CHIP6_1981	STY2129	t0957	cheW	purine binding chemotaxis protein		Cellular processes	Chemotaxis and motility	1981621	1982124		STY2129					t0957					SPA0948	STM1920	3	5		1		1	1	1	1	1	1	1							2.26564	0.029642	1	1.98364	0.0141214	1	1.34684	0.004088	1
CHIP6_1982	STY2130	t0956	cheA	chemotaxis protein CheA		Cellular processes	Chemotaxis and motility	1982145	1984160		STY2130					t0956					SPA0947	STM1921	5	5	1	1	1	1	1	1	1	1	1	1	1.1212	0.0072599	1	1.30294	0.0062299	1	0.862001	0.0532742		0.34258	0.0979648		-0.100114	0.517329
CHIP6_1983	STY2131	t0955	motB	motility protein B		Cellular processes	Chemotaxis and motility	1984165	1985094		STY2131					t0955					SPA0946	STM1922	5	5	1	1	1	1	1	1	1	1	1	1				0.359224	0.0961859		0.0214515	0.898517		-0.310637	0.149472		-0.342676	0.145661
CHIP6_1984	STY2132	t0954	motA	motility protein A		Cellular processes	Chemotaxis and motility	1985091	1985978		STY2132					t0954					SPA0945	STM1923	1	5		1		1		1		1	1	1													-0.919779	0.039547
CHIP6_1994	STY2143	t0943	ftnA	ferritin		Transport and binding proteins	Cations and iron carrying compounds	1993618	1994115		STY2143					t0943					SPA0934	STM1935	2	5		1		1	1	1	1	1		1
CHIP6_1996	STY2145	t0941	tyrP	tyrosine-specific transport protein		Transport and binding proteins	Amino acids, peptides and amines	1994627	1995838		STY2145					t0941					SPA0932	STM1937	4	5		1	1	1	1	1	1	1	1	1				0.254986	0.175573		0.689451	0.0760317					-0.0693855	0.663174
CHIP6_1997	STY2146	t0940	yecA	conserved hypothetical protein		Protein fate	Protein and peptide secretion and trafficking	1995913	1996578		STY2146					t0940					SPA0931	STM1938	1	5		1		1	1	1		1		1							0.369637	0.149992
CHIP6_2002	STY2154	t0930	uvrC	excinuclease ABC subunit C		DNA metabolism	DNA replication, recombination, and repair	2000644	2002476		STY2154					t0930					SPA0923	STM1946	1	5		1		1		1		1	1	1													-0.174462	0.412927
CHIP6_2003	STY2155	t0929	sirA	invasion response-regulator		Unclassified	Role category not yet assigned	2002473	2003129		STY2155					t0929					SPA0922	STM1947	2	5		1		1		1	1	1	1	1										0.39658	0.116617		1.0008	0.0217477	1
CHIP6_2005	STY2158	t0926	sdiA	cell-division regulatory protein		Cellular processes	Cell division	2003884	2004606		STY2158					t0926					SPA0919	STM1950	1	5		1		1		1		1	1	1													0.975088	0.0135175
CHIP6_2007	STY2160	t0924	yecS	putative ABC transporter membrane protein		Unclassified	Role category not yet assigned	2005588	2006256		STY2160					t0924					SPA0917	STM1952	1	5		1		1		1	1	1		1										-0.886681	0.0105803
CHIP6_2013	STY2167	t0918	fliC	flagellin		Cellular processes	Chemotaxis and motility	2011173	2012693		STY2167					t0918					SPA0911	STM1959	5	5	1	1	1	1	1	1	1	1	1	1	3.38161	0.0105503	1	3.62022			3.55633	0.0061379	1				3.60167	0.0043152	1
CHIP6_2016	STY2170	t0915	fliT	flagellar protein FliT		Cellular processes	Chemotaxis and motility	2014775	2015143		STY2170					t0915					SPA0908	STM1962	3	1		1	1		1				1					4.31684	0.0061207	1	4.65896	0.0054769	1				4.62856	0.0500747
CHIP6_2017	STY2171	t0914	amyA	cytoplasmic alpha-amylase		Energy metabolism	Sugars	2015215	2016699		STY2171					t0914					SPA0907	STM1963	5	5	1	1	1	1	1	1	1	1	1	1	0.0019237	0.9872		-0.761908	0.0147159		-0.770588	0.0183173		-0.928055	0.0087401		-1.14147	0.0122629	1
CHIP6_2028	STY2184	t0901	fliM	flagellar motor switch protein FliM		Cellular processes	Chemotaxis and motility	2027153	2028157		STY2184					t0901					SPA0894	STM1976	1	5		1		1		1	1	1		1
CHIP6_2031	STY2187	t0898	fliP	flagellar biosynthetic protein FliP		Cellular processes	Chemotaxis and motility	2028944	2029681		STY2187					t0898					SPA0891	STM1979	1	5		1	1	1		1		1		1				1.89607	0.0035147	1
CHIP6_2037	STY2193	t0892		conserved hypothetical protein		Hypothetical proteins	Conserved	2032567	2033382		STY2193					t0892					SPA0884	STM1986	2	5		1		1		1	1	1	1	1										-0.390298	0.100257		-0.701256	0.0182
CHIP6_2038	STY2194	t0891		putative membrane protein		Protein fate	Degradation of proteins, peptides, and glycopeptides	2033361	2035064		STY2194					t0891					SPA0883	STM1987	5	5	1	1	1	1	1	1	1	1	1	1	-0.991833	0.0230728		-0.959809	0.0742634		-0.845412	0.0902366		-0.814022	0.0411679		-0.144569	0.687833
CHIP6_2039	STY2195	t0890		conserved hypothetical protein		Hypothetical proteins	Conserved	2035229	2035474		STY2195					t0890					SPA0882	STM1988.S	2								1		1											5.34951	0.0146444	1	4.66511	0.0042507	1
CHIP6_2042	STY2199	t0887	vsr	patch repair protein		DNA metabolism	Degradation of DNA	2037487	2037957		STY2199					t0887					SPA0879	STM1991	1	4		1		1				1	1	1													1.13203	0.008127	1
CHIP6_2043	STY2200	t0886	dcm	DNA-cytosine methyltransferase		DNA metabolism	DNA replication, recombination, and repair	2037938	2039368		STY2200					t0886					SPA0878	STM1992	5	5	1	1	1	1	1	1	1	1	1	1	0.840611	0.0223534		0.92023	0.0093464		0.487612	0.103413		-0.214587	0.190722		-0.0773451	0.535261
CHIP6_2044	STY2201	t0885	yedJ	conserved hypothetical protein		Unclassified	Role category not yet assigned	2039442	2040137		STY2201					t0885					SPA0877	STM1993	1	5		1		1	1	1		1		1							2.92672	0.0068408	1
CHIP6_2049	STY2206	t0880	umuD	UmuD protein		DNA metabolism	DNA replication, recombination, and repair	2044752	2045171		STY2206					t0880					SPA0872	STM1998	3	5		1		1	1	1	1	1	1	1							1.44933	0.0085931	1	1.28657	0.0201504	1	0.434199	0.0402501
CHIP6_2055	STY2211	t0868	amn	AMP nucleosidase		Purines, pyrimidines, nucleosides, and nucleotides	Salvage of nucleosides and nucleotides	2048039	2049493		STY2211					t0868					SPA0864	STM2009	5	5	1	1	1	1	1	1	1	1	1	1	0.370669	0.355975		-0.197455	0.315502					-0.672822	0.124604		0.462113	0.114863
CHIP6_2060	STY2219	t0858	cobT	nicotinate-nucleotide--dimethylbenzimidazole phosphoribosyl transferase		Biosynthesis of cofactors, prosthetic groups, and carriers	Biotin	2054034	2055104		STY2219					t0858					SPA0855	STM2016	1	5		1		1		1	1	1		1										-0.331894	0.0777836
CHIP6_2061	STY2220	t0857	cobS	cobalamin (5-phosphate) synthase		Biosynthesis of cofactors, prosthetic groups, and carriers	Heme, porphyrin, and cobalamin	2055131	2055874		STY2220					t0857					SPA0854	STM2017	1	5		1		1		1	1	1		1										1.53519	0.030081	1
CHIP6_2062	STY2221	t0856	cobU	cobinamide kinase and guanylyltransferase		Unclassified	Role category not yet assigned	2055871	2056416		STY2221					t0856					SPA0853	STM2018	1	5		1		1	1	1		1		1							1.16608	0.035131	1
CHIP6_2063	STY2222	t0855	cbiP	putative cobyric acid synthase		Biosynthesis of cofactors, prosthetic groups, and carriers	Heme, porphyrin, and cobalamin	2056413	2057933		STY2222					t0855					SPA0852	STM2019	4	4	1	1	1	1	1	1			1	1	-0.678167	0.0415205		-0.515974	0.176323		-0.826696	0.0197283					-0.465817	0.0496112
CHIP6_2065	STY2224	t0853	cbiQ	putative cobalt transport protein CbiQ		Transport and binding proteins	Cations and iron carrying compounds	2058754	2059431		STY2224					t0853					SPA0850	STM2021	2	5		1	1	1		1	1	1		1				0.758682	0.126474					-0.710731	0.0398428
CHIP6_2066	STY2225	t0852	cbiN	putative cobalt transport protein CbiN		Transport and binding proteins	Cations and iron carrying compounds	2059418	2059699		STY2225					t0852					SPA0849	STM2022	5	2	1		1		1		1	1	1	1	5.40957	0.0051142	1	4.48104	0.0042077	1	6.213	0.0206997	1	6.13822			5.20871
CHIP6_2067	STY2226		cbiM			Pseudogene	Pseudogene	2059701	2060437	pseudogene	STY2226										SPA0848	STM2023	5	5	1	1	1	1	1	1	1	1	1	1	1.33434	0.014931	1	1.0343	0.0276908	1	0.652646	0.0229325		0.942235	0.0337008		0.974599	0.0067209
CHIP6_2068	STY2228	t0850	cbiL	precorrin-2 C20-methyltransferase		Biosynthesis of cofactors, prosthetic groups, and carriers	Heme, porphyrin, and cobalamin	2060434	2061147		STY2228					t0850					SPA0847	STM2024	1	5		1	1	1		1		1		1				1.4733	0.0076068	1
CHIP6_2072	STY2233	t0846	cbiG	CbiG protein		Biosynthesis of cofactors, prosthetic groups, and carriers	Heme, porphyrin, and cobalamin	2063452	2064507		STY2233					t0846					SPA0843	STM2028	5	5	1	1	1	1	1	1	1	1	1	1	-0.167025	0.407715		-0.043686	0.761479		-0.049476	0.836469		-0.338579	0.0565474		-0.546819	0.0261804
CHIP6_2073	STY2234	t0845	cbiF	precorrin-4 C11-methyltransferase		Biosynthesis of cofactors, prosthetic groups, and carriers	Other	2064488	2065261		STY2234					t0845					SPA0842	STM2029	1	5		1		1		1		1	1	1													0.817072	0.0285484
CHIP6_2076	STY2237	t0842	cbiD	CbiD protein		Biosynthesis of cofactors, prosthetic groups, and carriers	Heme, porphyrin, and cobalamin	2066412	2067551		STY2237					t0842					SPA0839	STM2032	3	5	1	1		1		1	1	1	1	1	-1.76146	0.0036083	1							0.254844	0.386018		0.490175	0.0593448
CHIP6_2078	STY2239	t0839	cbiB	CbiB protein		Biosynthesis of cofactors, prosthetic groups, and carriers	Heme, porphyrin, and cobalamin	2068041	2069000		STY2239					t0839					SPA0837	STM2034	4	5		1	1	1	1	1	1	1	1	1				-0.996874	0.009329		-1.01333	0.0089	1	-0.391151	0.094575		-0.456605	0.0689291
CHIP6_2080	STY2241	t0838	pocR	pdu/cob regulatory protein PocR		Regulatory functions	Other	2070973	2071887		STY2241					t0838					SPA0835	STM2036	4	5		1	1	1	1	1	1	1	1	1				0.623432	0.0420564		0.368978	0.199337		2.21392	0.0148845	1	0.772541	0.0188958
CHIP6_2087	STY2248	t0831	pduG	PduG protein		Unclassified	Role category not yet assigned	2077627	2079459		STY2248					t0831					SPA0828	STM2043	5	4	1	1	1	1	1		1	1	1	1	4.20373			3.7661			5.20253	0.0415333	1	4.43463			3.83152	0.0067012	1
CHIP6_2095	STY2256	t0823	pduP	putative CoA-dependent proprionaldehyde dehydrogenase		Unclassified	Role category not yet assigned	2082995	2084389		STY2256					t0823					SPA0820	STM2051	4	5		1	1	1	1	1	1	1	1	1				1.22897	0.0598149
CHIP6_2098	STY2259	t0820	pduT	putative propanediol utilization protein PduT		Energy metabolism	Photosynthesis	2086868	2087422		STY2259					t0820					SPA0817	STM2054	2	4			1	1	1	1		1		1				3.8031	0.0085357	1	3.48565	0.0065579	1
CHIP6_2100	STY2261	t0818	pduV	putative propanediol utilization protein PduV		Central intermediary metabolism	Other	2087777	2088229		STY2261					t0818					SPA0815	STM2056	1				1											6.77884	0.0408349	1
CHIP6_2101	STY2262	t0817		putative propionate kinase		Energy metabolism	Fermentation	2088214	2089428		STY2262					t0817					SPA0814	STM2057	3	5		1	1	1		1	1	1	1	1				-0.771416	0.0140481					-0.384197	0.229632		-0.547601	0.0358358
CHIP6_2102	STY2263	t0816	pduX	conserved hypothetical protein		Unclassified	Role category not yet assigned	2089486	2090388		STY2263					t0816					SPA0813	STM2058	3	5		1		1	1	1	1	1	1	1							-1.11978	0.182562		-0.882539	0.0672758
CHIP6_2105	STY2266	t0813	sbmC	putative DNA gyrase inhibitory protein		Hypothetical proteins	Conserved	2092179	2092646		STY2266					t0813					SPA0810	STM2061	2	5		1		1	1	1		1	1	1							0.836941	0.0709817					-0.930496	0.0124784
CHIP6_2106	STY2268		yeeC			Pseudogene	Pseudogene	2092797	2093969	pseudogene	STY2268										SPA0809	STM2062	5	5	1	1	1	1	1	1	1	1	1	1				0.573675	0.0686137					0.740776	0.0150152		0.29016	0.271917
CHIP6_2107	STY2269	t0811	phsC	thiosulfate reductase cytochrome b subunit		Central intermediary metabolism	Sulfur metabolism	2094093	2094857		STY2269					t0811					SPA0808	STM2063	4	5		1	1	1	1	1	1	1	1	1				0.113136	0.595639		-0.429724	0.209865		-0.735433	0.0874673		-1.04439	0.0226799	1
CHIP6_2112	STY2277	t0806	yeeF	putative amino acid transporter protein		Transport and binding proteins	Amino acids, peptides and amines	2102617	2103981		STY2277					t0806					SPA0803	STM2068	4	3	1	1	1		1		1	1		1	2.32849	0.0039364	1	3.52114	0.0090875	1	3.53558	0.0064047	1	3.3463
CHIP6_2113	STY2278	t0805		putative transcriptional regulator		Regulatory functions	Other	2104261	2105175		STY2278					t0805					SPA0802	STM2069	2	5		1		1	1	1	1	1		1							1.27703	0.0080387	1	0.771549	0.0136168
CHIP6_2114	STY2279	t0804		conserved hypothetical protein		Hypothetical proteins	Conserved	2105221	2106045		STY2279					t0804					SPA0801	STM2070	2	5		1		1		1	1	1	1	1										0.67846	0.193782		0.996604	0.0145306
CHIP6_2116	STY2281	t0801	hisD	histidinol dehydrogenase		Amino acid biosynthesis	Histidine family	2107398	2108702		STY2281					t0801					SPA0799	STM2072	5	5	1	1	1	1	1	1	1	1	1	1				2.68366	0.0143976	1				1.66899	0.0384618	1
CHIP6_2121	STY2286	t0796	hisF	cyclase HisF		Amino acid biosynthesis	Histidine family	2112151	2112927		STY2286					t0796					SPA0794	STM2077	2	5		1	1	1	1	1		1		1				-0.108405	0.543542		-0.14994	0.300797
CHIP6_2122	STY2287	t0795	hisI	phosphoribosyl-AMP cyclohydrolase / phosphoribosyl-ATP pyrophosphohydrolase		Amino acid biosynthesis	Histidine family	2112921	2113532		STY2287					t0795					SPA0793	STM2078	5	5	1	1	1	1	1	1	1	1	1	1	1.16928	0.0076188	1	0.996699	0.007074		0.837121	0.0234809		0.642309	0.0324015		0.444946	0.0696
CHIP6_2125	STY2290	t0792	gnd	6-phosphogluconate dehydrogenase, decarboxylating		Energy metabolism	Pentose phosphate pathway	2116142	2117548		STY2290					t0792					SPA0790	STM2081	5	5	1	1	1	1	1	1	1	1	1	1	1.34397	0.0191519	1	0.809394	0.0100808		1.07603	0.0161605	1	-0.209715	0.26073		0.113818	0.423366
CHIP6_2127	STY2292	t0790	rfbK	phosphomannomutase		Energy metabolism	Sugars	2119214	2120647		STY2292					t0790					SPA0788	STM2083	2	5		1		1	1	1	1	1		1							0.204758	0.368043		-1.03015	0.0110805	1
CHIP6_2128	STY2293	t0789	rfbM2	mannose-1-phosphate guanylyltransferase		Purines, pyrimidines, nucleosides, and nucleotides	Sugar-nucleotide biosynthesis and conversions	2120634	2122073		STY2293					t0789					SPA0787	STM2084	1	5		1		1		1	1	1		1										-0.298407	0.122286
CHIP6_2134	STY2300	t0782	rfbH	putative dehydratase RfbH		Cell envelope	Biosynthesis and degradation of surface polysaccharides and lipopolysaccharides	2128914	2130227		STY2300					t0782					SPA0776	STM2090	1	4		1		1				1	1	1													-1.14896	0.0105072	1
CHIP6_2135	STY2301	t0781	rfbG	CDP-glucose 4,6-dehydratase		Cell envelope	Biosynthesis and degradation of surface polysaccharides and lipopolysaccharides	2130254	2131333		STY2301					t0781					SPA0775	STM2091	3	5		1	1	1	1	1	1	1		1				1.00179	0.0131319	1				-1.82632	0.0063192	1
CHIP6_2141	STY2307	t0775	rfbB	dTDP-glucose 4,6-dehydratase		Cell envelope	Biosynthesis and degradation of surface polysaccharides and lipopolysaccharides	2135484	2136569		STY2307					t0775					SPA0769	STM2097	1	5		1		1	1	1		1		1							0.830498	0.0604339
CHIP6_2143	STY2309	t0773		putative exported protein		Cell envelope	Biosynthesis and degradation of surface polysaccharides and lipopolysaccharides	2138017	2139420		STY2309					t0773					SPA0767	STM2099	2	5		1		1	1	1		1	1	1							-0.74105	0.0924493					-0.260027	0.237909
CHIP6_2146	STY2314	t0770	wzxC	putative transmembrane transport protein		Unclassified	Role category not yet assigned	2141948	2143426		STY2314					t0770					SPA0764	STM2102	1	5		1		1		1	1	1		1										-0.739009	0.0157128
CHIP6_2147	STY2315	t0769	wcaJ	putative extracellular polysaccharide biosynthesis protein		Cell envelope	Biosynthesis and degradation of surface polysaccharides and lipopolysaccharides	2143528	2144922		STY2315					t0769					SPA0763	STM2103	5	4	1	1	1	1	1		1	1	1	1				3.71014	0.0097986	1	2.90447	0.0796205		3.29991	0.0085492	1
CHIP6_2148	STY2316	t0768	manB	phosphomannomutase		Energy metabolism	Sugars	2144976	2146346		STY2316					t0768					SPA0762	STM2104	5		1		1		1		1		1					7.67255	0.0042958	1				8.04603	0.0037657	1	7.86656
CHIP6_2153	STY2321	t0763	gmd	GDP-mannose 4,6-dehydratase		Cell envelope	Biosynthesis and degradation of surface polysaccharides and lipopolysaccharides	2150560	2151681		STY2321					t0763					SPA0757	STM2109	5	2	1		1		1		1	1	1	1	5.65927			4.86282	0.0043455	1	5.12996	0.0051488	1	4.47623			4.25877	0.0083765	1
CHIP6_2154	STY2322	t0762	wcaF	putative acetyltransferase		Cell envelope	Biosynthesis and degradation of surface polysaccharides and lipopolysaccharides	2151705	2152259		STY2322					t0762					SPA0756	STM2110	1	2							1	1		1										3.10956	0.0046596	1
CHIP6_2155	STY2323	t0761	wcaE	putative glycosyltransferase		Central intermediary metabolism	Other	2152275	2153021		STY2323					t0761					SPA0755	STM2111	2	2							1	1	1	1										3.53816	0.01318	1	2.98278	0.0079111	1
CHIP6_2156	STY2324		wcaD			Pseudogene	Pseudogene	2153034	2154247	pseudogene	STY2324										SPA0754	STM2112	1	3				1			1	1		1										2.15357	0.0050692	1
CHIP6_2157	STY2326	t0759	wcaC	putative glycosyltransferase		Cell envelope	Biosynthesis and degradation of surface polysaccharides and lipopolysaccharides	2154222	2155439		STY2326					t0759					SPA0753	STM2113	3	5		1	1	1	1	1	1	1		1				1.43025	0.0235634	1	1.82958	0.0078162	1	1.16251	0.0246654	1
CHIP6_2158	STY2327	t0758	wcaB	putative acetyltransferase		Amino acid biosynthesis	Serine family	2155436	2155924		STY2327					t0758					SPA0752	STM2114	3	5		1	1	1	1	1	1	1		1				2.56338	0.0032297	1	2.15605	0.0058406	1	1.88178	0.003739	1
CHIP6_2159	STY2328	t0757	wcaA			Pseudogene	Pseudogene	2156001	2156777	pseudogene	STY2328					t0757					SPA0751	STM2115	4	5	1	1		1	1	1	1	1	1	1	0.329719	0.251032					0.731668	0.022428		-0.4807	0.0234872		-0.0670821	0.676478
CHIP6_2162	STY2331	t0754	wza	putative polysaccharide export protein		Cell envelope	Biosynthesis and degradation of surface polysaccharides and lipopolysaccharides	2159475	2160614		STY2331					t0754					SPA0748	STM2118	4	2	1				1		1	1	1	1							4.47668	0.0139289	1	3.80269	0.0119818	1	4.03073	0.0036513	1
CHIP6_2163	STY2332	t0753	yegH	putative membrane protein		Unknown function	General	2161288	2162868		STY2332					t0753					SPA0747	STM2119	5	5	1	1	1	1	1	1	1	1	1	1	0.354696	0.0777027		0.511781	0.0463147		0.0705372	0.777208		-0.175388	0.310265		-0.2763	0.0929361
CHIP6_2166	STY2335	t0750	udk	uridine kinase		Purines, pyrimidines, nucleosides, and nucleotides	Salvage of nucleosides and nucleotides	2165521	2166162		STY2335					t0750					SPA0744	STM2122	1	5		1	1	1		1		1		1				0.81088	0.0128373
CHIP6_2168	STY2337	t0748	alkA	DNA-3-methyladenine glycosidase II		DNA metabolism	DNA replication, recombination, and repair	2169451	2170320		STY2337				1	t0748				1	SPA0742	STM2124	4	5		1	1	1	1	1	1	1	1	1				1.24898	0.102826		2.32674	0.0276092	1				1.77884	0.0069166	1
CHIP6_2169	STY2337	t0748	alkA	DNA-3-methyladenine glycosidase II		DNA metabolism	DNA replication, recombination, and repair	2169451	2170320		STY2337				1	t0748				1	SPA0742	STM2124	4	5		1	1	1	1	1	1	1	1	1				1.06522	0.0158415	1	1.11707	0.0165982	1	0.962555	0.0048815		0.896345	0.0121191
CHIP6_2170	STY2338	t0747	yegD	conserved hypothetical protein		Protein fate	Protein folding and stabilization	2170454	2171806		STY2338					t0747					SPA0741	STM2125	2	4		1		1	1		1	1		1							3.92311	0.0080387	1	4.53926
CHIP6_2173	STY2341	t0744	mdtC	putative RND-family transporter protein		Transport and binding proteins	Cations and iron carrying compounds	2176611	2179691		STY2341					t0744					SPA0737	STM2128	5		1		1		1		1		1		9.25199	0.0038921	1	6.83879	0.0042679	1	6.42988			6.16829			8.09531
CHIP6_2174	STY2342	t0743	yegB	putative transporter protein		Transport and binding proteins	Unknown substrate	2179688	2181100		STY2342					t0743					SPA0736	STM2129	5	5	1	1	1	1	1	1	1	1	1	1	2.11364	0.0117709	1	0.741872	0.0093117		0.629665	0.070323					0.473483	0.0496048
CHIP7_5372	STY2345	t0740		hypothetical protein		No Data	No Data	2183491	2183793		STY2345					t0740						STM2132	2	4	1			1		1	1	1		1	3.97379	0.0033308	1							4.91622	0.0047071	1
CHIP6_2177	STY2346	t0739		hypothetical protein		No Data	No Data	2183793	2184677		STY2346					t0739					SPA0733	STM2133	5	5	1	1	1	1	1	1	1	1	1	1	1.37515	0.0075965	1	1.1928	0.0062151	1	1.21911	0.0725918		1.72524	0.0076851	1	0.767495	0.0246323
CHIP6_2178	STY2347	t0738		hypothetical protein		No Data	No Data	2184687	2185394		STY2347					t0738					SPA0732	STM2134	1	1					1					1							6.19731
CHIP6_4751	STY2349	t0736		putative exported protein		Hypothetical proteins	Conserved	2187521	2188240		STY2349					t0736					SPA0730		2	5		1		1		1	1	1	1	1										2.26066	0.0118535	1	2.5458	0.0089802	1
CHIP6_2180	STY2365	t0720		putative protease		Protein fate	Degradation of proteins, peptides, and glycopeptides	2196156	2197517		STY2365					t0720					SPA0716	STM2136	3	5		1	1	1		1	1	1	1	1				0.769522	0.0521238					0.0474896	0.841421		0.95184	0.0603831
CHIP6_2183	STY2367	t0718		putative membrane protein		No Data	No Data	2198696	2199031		STY2367					t0718					SPA0713	STM2139	5	5	1	1	1	1	1	1	1	1	1	1	2.88625	0.0036851	1				1.49677	0.0296749	1	3.85214			2.84551	0.0040493	1
CHIP6_2186	STY2370	t0715	fbaB	fructose-bisphosphate aldolase class I		Unknown function	General	2200548	2201600		STY2370					t0715					SPA0711	STM2141	5	5	1	1	1	1	1	1	1	1	1	1	1.55378	0.0045579	1	1.07499	0.0063476	1	0.520544	0.031698		0.596266	0.0661769		0.283728	0.206142
CHIP6_2187	STY2371	t0714		putative nucleoside permease		Transport and binding proteins	Nucleosides, purines and pyrimidines	2201854	2203125		STY2371					t0714					SPA0710	STM2142	5	5	1	1	1	1	1	1	1	1	1	1	1.84143	0.0041635	1	0.880737	0.0109359		1.74198	0.0099269	1	0.790843	0.0138604		0.933896	0.0148972
CHIP6_2190	STY2374	t0711		putative gntR-family transcriptional regulator		Regulatory functions	Other	2205062	2205808		STY2374					t0711					SPA0707	STM2145	5	5	1	1	1	1	1	1	1	1	1	1	2.97108	0.0079177	1	1.64282	0.0033981	1	2.65869	0.0122324	1	0.434268	0.0366564		0.628457	0.0171862
CHIP6_2191	STY2375	t0710	thiD	phosphomethylpyrimidine kinase		Biosynthesis of cofactors, prosthetic groups, and carriers	Thiamine	2205844	2206644		STY2375					t0710					SPA0706	STM2146	2	5		1		1		1	1	1	1	1										1.45244	0.0182392	1	1.15382	0.0098808	1
CHIP6_2193	STY2377	t0708	yohN	conserved hypothetical protein		Hypothetical proteins	Conserved	2207838	2208152		STY2377					t0708					SPA0704	STM2148	2	4		1		1	1			1	1	1							4.44415	0.0064448	1				3.79885	0.0074947	1
CHIP6_2199	STY2383	t0702	mrp	conserved hypothetical protein		Unknown function	General	2214047	2215156		STY2383					t0702					SPA0698	STM2154	5	5	1	1	1	1	1	1	1	1	1	1	-0.158681	0.403852		-0.664224	0.0165357		-0.576959	0.029225		-0.731297	0.0198431		-0.783392	0.0108289
CHIP6_2200	STY2384	t0701	metG	methionyl-tRNA synthetase		Unclassified	Role category not yet assigned	2215321	2217354		STY2384					t0701					SPA0697	STM2155	5	5	1	1	1	1	1	1	1	1	1	1				1.76365	0.0044259	1				0.739902	0.0919689		0.965594	0.0442595
CHIP6_2205	STY2389	t0696	yehU	putative two-component system sensor kinase		Unclassified	Role category not yet assigned	2220042	2221727		STY2389					t0696					SPA0692	STM2159	5	5	1	1	1	1	1	1	1	1	1	1	0.0815815	0.581915		-0.0558995	0.710927		0.129132	0.443988		-0.402682	0.0635889		-0.389809	0.0701413
CHIP6_2210	STY2394	t0692	yehY	putative permease transmembrane component		Transport and binding proteins	Amino acids, peptides and amines	2224484	2225653		STY2394					t0692					SPA0687	STM2164	1	5		1		1		1	1	1		1										-0.924433	0.0087169
CHIP6_2211	STY2395	t0690	yehZ	putative periplasmic protein		Transport and binding proteins	Unknown substrate	2225657	2226574		STY2395					t0690					SPA0686	STM2165	1	5		1		1		1	1	1		1										-1.36298	0.0056194	1
CHIP6_2212	STY2396	t0689	bglX	periplasmic beta-glucosidase precursor		Energy metabolism	Biosynthesis and degradation of polysaccharides	2226756	2229053		STY2396					t0689					SPA0685	STM2166	1	5		1		1		1		1	1	1													-0.166501	0.620788
CHIP6_2213	STY2397	t0688	dld	D-lactate dehydrogenase		Energy metabolism	Fermentation	2229320	2231050		STY2397					t0688					SPA0684	STM2167	5	5	1	1	1	1	1	1	1	1	1	1	0.731427	0.0136532		0.255215	0.189969		-0.188147	0.249535		-0.384511	0.154091		0.567275	0.0646412
CHIP6_2214	STY2398		pbpG			Pseudogene	Pseudogene	2231109	2232056	pseudogene	STY2398										SPA0683	STM2168	1	5		1		1		1	1	1		1										1.06447	0.0376802	1
CHIP6_2216	STY2400	t0685	yohD	putative membrane protein		Unknown function	General	2232941	2233537		STY2400					t0685					SPA0681	STM2170	3	4				1	1	1	1	1	1	1							2.2394	0.0063356	1	1.55655	0.0041621	1	2.45734	0.0043339	1
CHIP6_2217	STY2401	t0684	yohF	putative oxidoreductase		Fatty acid and phospholipid metabolism	Biosynthesis	2233585	2234346		STY2401					t0684					SPA0680	STM2171	4	5		1	1	1	1	1	1	1	1	1				0.595092	0.0355688		-0.992515	0.0167774		-0.0536508	0.643519		0.199679	0.208248
CHIP6_2220	STY2405	t0680		putative n-hydroxybenzoate hydroxylase		Cellular processes	Other	2237354	2238547		STY2405					t0680					SPA0676	STM2175	5	5	1	1	1	1	1	1	1	1	1	1	0.265343	0.377427		0.159623	0.359791		0.659559	0.0550694		0.213627	0.268295		0.148402	0.450028
CHIP6_2221	STY2406	t0679		glutathione-S-transferase-family protein		Energy metabolism	Amino acids and amines	2238562	2239206		STY2406					t0679					SPA0675	STM2176	5	5	1	1	1	1	1	1	1	1	1	1				2.19538	0.0189785	1				4.77009	0.0041403	1	3.89466	0.0159641	1
CHIP6_2222	STY2407	t0678		FAA-hydrolase-family protein		Energy metabolism	Amino acids and amines	2239215	2239916		STY2407					t0678					SPA0674	STM2177	5	5	1	1	1	1	1	1	1	1	1	1	-1.50303	0.0238686	1	0.0859354	0.48915		-0.0353935	0.84311		-0.958102	0.0223322		-0.23888	0.176339
CHIP6_2223	STY2408	t0677		putative gentisate 1,2-dioxygenase		Hypothetical proteins	Conserved	2239932	2240969		STY2408					t0677					SPA0673	STM2178	5	2	1	1	1		1	1	1		1					3.23588	0.0099407	1	3.3488	0.0097725	1	4.83427	0.005272	1	5.09331
CHIP6_2224	STY2409	t0676		putative n-hydroxybenzoate transporter		Transport and binding proteins	Other	2240981	2242339		STY2409					t0676					SPA0672	STM2179	5	5	1	1	1	1	1	1	1	1	1	1	0.309155	0.228319					0.317122	0.126436		0.579488	0.0415389		0.58877	0.0778628
CHIP6_2226	STY2411	t0674	yohJ	putative membrane protein		Hypothetical proteins	Conserved	2243505	2243903		STY2411					t0674					SPA0670	STM2181	4	3		1	1		1		1	1	1	1				5.04478	0.006474	1				4.12236	0.0041187	1	3.36923	0.0036203	1
CHIP6_2227	STY2412	t0673	yohK	puatative membrane protein		Hypothetical proteins	Conserved	2243900	2244595		STY2412					t0673					SPA0669	STM2182	1	5		1		1	1	1		1		1							-0.979191	0.0075515
CHIP6_2232	STY2418		yeiA			Pseudogene	Pseudogene	2248211	2249445	pseudogene	STY2418										SPA0664	STM2187	5	5	1	1	1	1	1	1	1	1	1	1				0.68666	0.0447956
CHIP6_2234	STY2422		mglA			Pseudogene	Pseudogene	2251323	2252841	pseudogene	STY2422										SPA0662	STM2189	1	5		1	1	1		1		1		1				-1.44109	0.0062005	1
CHIP6_2235	STY2424	t0665	mglB	D-galactose-binding periplasmic protein precursor		Transport and binding proteins	Carbohydrates, organic alcohols, and acids	2252975	2253973		STY2424					t0665					SPA0661	STM2190	5	5	1	1	1	1	1	1	1	1	1	1	-1.28467	0.020223	1	-0.939939	0.0132778		-1.1943	0.052874					-1.11888	0.0064727	1
CHIP6_2237	STY2426	t0663	yeiB	putative membrane protein		Cell envelope	Other	2255644	2256786		STY2426					t0663					SPA0659	STM2192	5	5	1	1	1	1	1	1	1	1	1	1	1.15222	0.0169701	1	1.78523	0.0145602	1	1.50298	0.0145165	1	0.786581	0.0165324		0.901092	0.0400739
CHIP6_2243	STY2432					Pseudogene	Pseudogene	2261543	2262865	pseudogene	STY2432										SPA0653	STM2198	5	5	1	1	1	1	1	1	1	1	1	1	2.14114	0.133021		1.58123	0.0066389	1				1.14859	0.0294447	1	1.12408	0.0147919	1
CHIP6_2244	STY2434	t0656	cirA	colicin I receptor precursor		Transport and binding proteins	Cations and iron carrying compounds	2262909	2264900		STY2434					t0656					SPA0652	STM2199	1	5		1		1	1	1		1		1							1.88498	0.0291318	1
CHIP6_2245	STY2435	t0655	lysP	lysine-specific permease		Transport and binding proteins	Amino acids, peptides and amines	2265246	2266715		STY2435					t0655					SPA0651	STM2200	5	5	1	1	1	1	1	1	1	1	1	1	0.387839	0.0837684		-0.207856	0.219682		0.234849	0.175599		-0.55569	0.0308798		-0.266232	0.143249
CHIP6_2249	STY2439	t0651	fruA	PTS system, fructose-specific IIBC component		Transport and binding proteins	Carbohydrates, organic alcohols, and acids	2269939	2271627		STY2439					t0651					SPA0647	STM2204	3	5		1		1	1	1	1	1	1	1										-0.32475	0.296322		-0.253017	0.369246
CHIP6_2251	STY2442	t0650	fruB	pts system, fructose-specific IIA/FPR component		Transport and binding proteins	Carbohydrates, organic alcohols, and acids	2272582	2273712		STY2442					t0650					SPA0645	STM2206	2	5		1		1		1	1	1	1	1										0.21318	0.132552		0.386591	0.0431967
CHIP6_2252	STY2443	t0648	yeiO	sugar efflux transporter		Transport and binding proteins	Carbohydrates, organic alcohols, and acids	2274082	2275263		STY2443					t0648					SPA0644	STM2207	5	5	1	1	1	1	1	1	1	1	1	1	-0.503003	0.138741		-0.0524096	0.797075					0.643876	0.0502165		-0.136972	0.548816
CHIP6_2256	STY2447	t0644	yeiP			Pseudogene	Pseudogene	2277111	2277683	pseudogene	STY2447					t0644					SPA0640	STM2211.S	1	5		1		1		1	1	1		1										0.284144	0.28509
CHIP6_2262	STY2453	t0638	yejB	putative binding-protein-dependent transporter		Transport and binding proteins	Amino acids, peptides and amines	2284421	2285515		STY2453				1	t0638				1	SPA0634	STM2217	5	5	1	1	1	1	1	1	1	1	1	1	0.191147	0.385831		0.366306	0.120213		-0.199227	0.486685		0.452736	0.152688		-0.132183	0.426872
CHIP6_2263	STY2453	t0638	yejB	putative binding-protein-dependent transporter		Transport and binding proteins	Amino acids, peptides and amines	2284421	2285515		STY2453				1	t0638				1	SPA0634	STM2217	5	5	1	1	1	1	1	1	1	1	1	1	1.18207	0.0054933	1	0.929834	0.0141442		0.511373	0.106513		0.725895	0.0237009		0.390037	0.0987979
CHIP6_2265	STY2455	t0636	yejF	putative ABC-transporter ATP-binding protein		Transport and binding proteins	Unknown substrate	2286542	2288131		STY2455					t0636					SPA0632	STM2219	4	5		1	1	1	1	1	1	1	1	1				-0.107711	0.326619		-1.21369	0.014176	1	-0.531567	0.0442374		-0.990017	0.0148743
CHIP6_2269	STY2460	t0631	yejH	putative helicase		DNA metabolism	DNA replication, recombination, and repair	2290935	2292695		STY2460					t0631					SPA0627	STM2223	1	5		1	1	1		1		1		1				1.23024	0.0061859	1
CHIP6_2274	STY2466	t0626	yejM	putative sulphatase		Unknown function	Enzymes of unknown specificity	2295307	2297067		STY2466					t0626					SPA0622	STM2228	3	5		1		1	1	1	1	1	1	1							1.70094	0.0177694	1	0.673042	0.0416538		0.147381	0.250748
CHIP7_5433	STY2466a				12	Pseudogene	Pseudogene	2297530	2297730	pseudogene	STY2466a												1	2								1	1	1													0.892785	0.0096891
CHIP6_3786	STY2474	t0616	dsbE1	thiol:disulfide interchange protein		Protein fate	Protein folding and stabilization	2305384	2305941		STY2474	STY3965		1		t0616	t3705		1		SPA0616	STM2248	5	5	1	1	1	1	1	1	1	1	1	1	-0.956458	0.0092373		-0.0645367	0.551763		0.0912376	0.63791					0.113952	0.310088
CHIP6_3787	STY2476	t0614	ccmE1	cytochrome c-type biogenesis protein E1		Energy metabolism	Electron transport	2307866	2308345		STY2476	STY3963		1		t0614	t3703		1		SPA0614	STM2250	1	5		1		1		1		1	1	1													3.81644
CHIP6_3788	STY2478	t0612	ccmC1	heme exporter protein C1		Cellular processes	Other	2308551	2309288		STY2478	STY3961		1		t0612	t3701		1		SPA0612	STM2252	5	1	1		1		1		1		1	1	5.51928	0.0027062	1	6.54173			6.45069	0.009012	1	6.34642	0.007453	1	5.37509
CHIP7_5434	STY2479	t0611	ccmB1	heme exporter protein B1		Transport and binding proteins	Other	2309340	2309999		STY2479	STY3960		1		t0611	t3700		1		SPA0611	STM2253	4	5		1	1	1	1	1	1	1	1	1				0.498742	0.053742		1.37054	0.018616	1				1.15213	0.0122971	1
CHIP6_2291	STY2481	t0609	napC	cytochrome c-type protein NapC		Energy metabolism	Electron transport	2310634	2311236		STY2481					t0609					SPA0609	STM2255	2	5		1		1		1	1	1	1	1										-0.840975	0.0085261		-1.01042	0.0129892	1
CHIP6_2293	STY2483	t0607	napH	ferredoxin-type protein NapH		Energy metabolism	Electron transport	2311811	2312680		STY2483					t0607					SPA0607	STM2257	5	5	1	1	1	1	1	1	1	1	1	1	1.24883	0.008005	1	0.2712	0.196103		0.207255	0.355829		0.320404	0.134294		0.0680052	0.557795
CHIP6_2294	STY2484	t0606	napG	ferredoxin-type protein NapG		Energy metabolism	Electron transport	2312667	2313362		STY2484					t0606					SPA0606	STM2258	2								1		1											4.90218	0.0086939	1	4.82219	0.00356	1
CHIP6_2295	STY2485	t0605	napA	probable nitrate reductase		Energy metabolism	Anaerobic	2313369	2315855		STY2485					t0605					SPA0605	STM2259	2	2							1	1	1	1										3.95715			3.25013	0.0041275	1
CHIP6_2297	STY2487	t0604	napF	ferredoxin-type protein NapF		Energy metabolism	Electron transport	2316105	2316596		STY2487					t0604					SPA0603	STM2261	1	4		1		1				1	1	1													2.49867	0.0046689	1
CHIP6_2300	STY2490	t0600	alkB	AlkB protein		Unclassified	Role category not yet assigned	2319432	2320082		STY2490					t0600					SPA0600	STM2264	1	5		1	1	1		1		1		1				3.90655	0.0094632	1
CHIP6_2302	STY2492	t0598	yojL	thiamine biosynthesis protein		Cell envelope	Biosynthesis and degradation of surface polysaccharides and lipopolysaccharides	2321227	2322279		STY2492					t0598					SPA0598	STM2266	4	5		1	1	1	1	1	1	1	1	1				-0.999327	0.020445		-1.30252	0.0098997	1	-0.661077	0.0323987		-1.02419	0.0134954	1
CHIP6_2303	STY2493	t0597	ompC	outer membrane protein C		Cell envelope	Other	2322394	2323530		STY2493					t0597					SPA0597	STM2267	5	5	1	1	1	1	1	1	1	1	1	1	1.87789	0.0043697	1	1.49171	0.0059601	1	1.53919	0.0224435	1
CHIP6_2313	STY2507	t0586	nrdB	ribonucleoside-diphosphate reductase 1 beta chain		Purines, pyrimidines, nucleosides, and nucleotides	2'-Deoxyribonucleotide metabolism	2341458	2342588		STY2507					t0586					SPA0586	STM2278	3	5		1	1	1		1	1	1	1	1				-1.21257	0.0161626	1				-0.837638	0.0190425		-0.987287	0.0510491
CHIP6_2316	STY2510	t0583		putative transcriptional regulator		Regulatory functions	Other	2344196	2345074		STY2510					t0583					SPA0583	STM2281	1	5		1		1		1		1	1	1													0.622066	0.042148
CHIP6_2317	STY2511	t0582	glpQ	glycerophosphoryl diester phosphodiesterase periplasmic precursor		Central intermediary metabolism	Other	2345190	2346260		STY2511					t0582					SPA0582	STM2282	1	5		1		1		1		1	1	1													0.867788	0.0265012
CHIP6_2318	STY2512	t0581	glpT	glycerol-3-phosphate transporter		Transport and binding proteins	Other	2346265	2347623		STY2512				1	t0581				1	SPA0581	STM2283	4	5		1	1	1	1	1	1	1	1	1				-0.562498	0.0259717		-1.54764	0.0167473	1	-1.56453	0.0037657	1	0.253534	0.0816858
CHIP6_2319	STY2512	t0581	glpT	glycerol-3-phosphate transporter		Transport and binding proteins	Other	2346265	2347623		STY2512				1	t0581				1	SPA0581	STM2283	3	5		1	1	1	1	1		1	1	1				0.385655	0.153295		-0.655483	0.0369425					1.09766	0.0091363	1
CHIP6_2320	STY2513	t0580	glpA	anaerobic glycerol-3-phosphate dehydrogenase subunit A		Energy metabolism	Anaerobic	2347856	2349484		STY2513				1	t0580				1	SPA0580	STM2284	3	5		1		1	1	1	1	1	1	1							0.687492	0.0712198					-0.64193	0.0495678
CHIP6_2321	STY2513	t0580	glpA	anaerobic glycerol-3-phosphate dehydrogenase subunit A		Energy metabolism	Anaerobic	2347856	2349484		STY2513				1	t0580				1	SPA0580	STM2284	3	5		1		1	1	1	1	1	1	1										-0.54506	0.0480892		-1.19773	0.0377352	1
CHIP6_2322	STY2514	t0579	glpB	anaerobic glycerol-3-phosphate dehydrogenase subunit B		Energy metabolism	Anaerobic	2349474	2350733		STY2514					t0579					SPA0579	STM2285	1	5		1		1		1		1	1	1
CHIP6_2326	STY2519	t0574		putative 2,4-dihydroxyhept-2-ene-1,7-dioic acid aldolase		Hypothetical proteins	Conserved	2353637	2354440		STY2519					t0574					SPA0574	STM2289	5	5	1	1	1	1	1	1	1	1	1	1	-0.463042	0.0669513		-0.748191	0.0161394		-0.192957	0.50636		-0.579597	0.0342813		-0.713668	0.0295962
CHIP6_2327	STY2520	t0573		putative transport protein		Unclassified	Role category not yet assigned	2354466	2355755		STY2520					t0573					SPA0573	STM2290	3	5	1	1		1		1	1	1	1	1	-1.14237	0.0049689	1							-1.46088	0.0332015	1
CHIP6_2328	STY2521	t0572		putative MR-MLE-family protein		Unclassified	Role category not yet assigned	2355811	2357028		STY2521					t0572					SPA0572	STM2291	2	5		1		1		1	1	1	1	1
CHIP6_2331	STY2524	t0569		conserved hypothetical protein		Hypothetical proteins	Conserved	2359373	2360020		STY2524					t0569					SPA0569	STM2294	1	5		1		1		1		1	1	1													-0.0091989	0.955267
CHIP6_2335	STY2528	t0565	pmrF	putative lipopolysaccharide modification protein		Central intermediary metabolism	Other	2362704	2363687		STY2528					t0565					SPA0565	STM2298	4	5		1	1	1	1	1	1	1	1	1				-1.3223	0.0038394	1	-1.97305	0.0060485	1				-2.20526	0.0040686	1
CHIP6_2338	STY2531	t0562	pqaB	melittin resistance protein PqaB		Cellular processes	Toxin production and resistance	2366559	2368205		STY2531					t0562					SPA0562	STM2301	5	5	1	1	1	1	1	1	1	1	1	1	-1.89619	0.0210908	1	-1.27605	0.0033901	1	-0.861468	0.0290909					-0.626751	0.0180507
CHIP6_2342	STY2535	t0558	menE	O-succinylbenzoic acid-CoA ligase		Biosynthesis of cofactors, prosthetic groups, and carriers	Menaquinone and ubiquinone	2369264	2370631		STY2535					t0558					SPA0558	STM2305	1	5		1		1		1		1	1	1													0.950891	0.0094527
CHIP6_2343	STY2536	t0557	menC	O-succinylbenzoate-CoA synthase		Biosynthesis of cofactors, prosthetic groups, and carriers	Menaquinone and ubiquinone	2370628	2371590		STY2536					t0557					SPA0557	STM2306	2	5		1	1	1	1	1		1		1				0.114767	0.546822		0.230454	0.250428
CHIP6_2346	STY2540	t0554	menD	menaquinone biosynthesis protein		Biosynthesis of cofactors, prosthetic groups, and carriers	Menaquinone and ubiquinone	2373217	2374887		STY2540					t0554					SPA0554	STM2309	1	4		1		1				1	1	1													2.75449	0.003628	1
CHIP6_2347	STY2541	t0553	menF	isochorismate synthase		Biosynthesis of cofactors, prosthetic groups, and carriers	Menaquinone and ubiquinone	2374973	2376268		STY2541					t0553					SPA0553	STM2310	5	5	1	1	1	1	1	1	1	1	1	1	0.967328	0.0177992		0.41532	0.03547		1.15241	0.0337701	1	0.716024	0.0189207		-0.226928	0.140211
CHIP6_2349	STY2543	t0551		conserved hypothetical protein		Unknown function	General	2376729	2377190		STY2543					t0551					SPA0551	STM2312	3	4		1		1	1		1	1	1	1							2.92595	0.0354832	1	2.73387	0.0122605	1	0.787492	0.0429887
CHIP6_2351	STY2545	t0549		putative receptor/regulator protein		Cellular processes	Chemotaxis and motility	2378234	2379238		STY2545					t0549					SPA0549	STM2314	5	5	1	1	1	1	1	1	1	1	1	1				1.94462	0.0059453	1				1.23874	0.006612	1	1.49489	0.0386117	1
CHIP6_2353	STY2546	t0548	nuoN	NADH dehydrogenase I chain N		Energy metabolism	Electron transport	2379379	2380656		STY2546					t0548					SPA0548	STM2316.S	5	5	1	1	1	1	1	1	1	1	1	1	-1.42663	0.0067045	1	-1.0585	0.0119887	1				-0.564701	0.0874224		-0.861621	0.0134162
CHIP6_2354	STY2547	t0547	nuoM	NADH dehydrogenase I chain M		Energy metabolism	Aerobic	2380843	2382372		STY2547					t0547					SPA0547	STM2317	3	5		1		1	1	1	1	1	1	1							-0.46307	0.0921806		0.106922	0.520035		-0.0846384	0.303644
CHIP6_2355	STY2548	t0546	nuoL	NADH dehydrogenase I chain L		Energy metabolism	Aerobic	2382686	2384527		STY2548					t0546					SPA0546	STM2318	5	5	1	1	1	1	1	1	1	1	1	1	0.755146	0.0186419		0.754529	0.0146941		0.783744	0.0124061		0.621878	0.129413		0.768899	0.0494743
CHIP6_2356	STY2549	t0545	nuoK	NADH dehydrogenase I chain k		Energy metabolism	Electron transport	2384524	2384826		STY2549					t0545					SPA0545	STM2319	1	2							1	1		1										2.83846	0.0040347	1
CHIP0411	STY2552		nuoH	NADH dehydrogenase I chain H		Energy metabolism	Electron transport	2385945	2386922		STY2552										SPA0542	STM2322	3	5	1	1	1	1	1	1		1		1	-1.29445	0.0728445		-0.919259	0.0072805		-1.13194	0.0668551
CHIP6_2360	STY2554	t0540	nuoF	NADH dehydrogenase I chain F		Energy metabolism	Electron transport	2389676	2391013		STY2554					t0540					SPA0540	STM2324	5	5	1	1	1	1	1	1	1	1	1	1	-0.633213	0.0324397		-0.490738	0.0279618		-0.713556	0.0361112		-0.249362	0.221584		-0.73677	0.043701
CHIP6_2361	STY2555	t0539	nuoE	NADH dehydrogenase I chain E		Energy metabolism	Aerobic	2391010	2391510		STY2555					t0539					SPA0539	STM2325	5	5	1	1	1	1	1	1	1	1	1	1	0.634301	0.122245		0.969578	0.0170233		0.634164	0.0708018		0.626717	0.0756429		0.519528	0.0945952
CHIP6_2363	STY2557	t0537	nuoB	NADH dehydrogenase I chain B		Energy metabolism	Electron transport	2393402	2394064		STY2557					t0537					SPA0537	STM2327	1	5		1		1	1	1		1		1
CHIP6_2369	STY2563	t0531		putative sodium/sulphate transporter		Energy metabolism	ATP-proton motive force interconversion	2399017	2400843		STY2563					t0531					SPA0531	STM2333	5	5	1	1	1	1	1	1	1	1	1	1	0.1459	0.418812		0.679696	0.0184844		0.543927	0.0433527		0.0821704	0.689497		-0.293532	0.10492
CHIP6_2370	STY2564	t0530		putative phosphatase		Central intermediary metabolism	Other	2400919	2401596		STY2564					t0530					SPA0530	STM2334	1	5		1		1		1		1	1	1													-0.892062	0.0186429
CHIP6_2373	STY2567	t0527	ackA	acetate kinase		Energy metabolism	Fermentation	2402961	2404163		STY2567					t0527					SPA0527	STM2337	1	4		1		1			1	1		1										1.32762	0.0068691	1
CHIP6_2374	STY2568	t0526	pta	phosphate acetyltransferase		Energy metabolism	Fermentation	2404240	2406384		STY2568					t0526					SPA0526	STM2338	5	5	1	1	1	1	1	1	1	1	1	1	1.41177	0.0050941	1	1.1279	0.0061058	1	1.37534	0.022374	1	0.846792	0.0216298		0.855007	0.0134734
CHIP6_2378	STY2572	t0522		putative membrane protein		Amino acid biosynthesis	Aromatic amino acid family	2409944	2411335		STY2572					t0522					SPA0522	STM2342	5	5	1	1	1	1	1	1	1	1	1	1	-0.62095	0.013		0.0411553	0.784686		-0.303048	0.211673		-0.510261	0.0335764		-0.871538	0.0133941
CHIP6_2380	STY2574	t0520		putative sugar phosphotransferase component II A		Transport and binding proteins	Carbohydrates, organic alcohols, and acids	2411709	2412152		STY2574					t0520					SPA0520	STM2344	1	5	1	1		1		1		1		1	-1.22266	0.0049486	1
CHIP6_2381	STY2575	t0519		putative transcriptional regulator		Regulatory functions	Other	2412405	2413424		STY2575					t0519					SPA0519	STM2345	5	5	1	1	1	1	1	1	1	1	1	1	1.09224	0.0252089	1	0.658358	0.0347482		1.39265	0.0212	1	0.82129	0.0262506		0.743941	0.0215872
CHIP6_2386	STY2580	t0514		conserved hypothetical protein		Cellular processes	Cell division	2416206	2417099		STY2580					t0514					SPA0514	STM2350	5	5	1	1	1	1	1	1	1	1	1	1				0.98448	0.013381		1.31919	0.0256153	1	0.462983	0.0641566		0.591294	0.0327617
CHIP6_2387	STY2581	t0513	hisP	histidine transport ATP-binding protein		Transport and binding proteins	Amino acids, peptides and amines	2417151	2417927		STY2581					t0513					SPA0513	STM2351	3	5		1	1	1	1	1		1	1	1				-0.943162	0.0187072		-1.48344	0.0114114	1				-0.769048	0.008599
CHIP6_2388	STY2582	t0512	hisM	histidine transport system permease		Transport and binding proteins	Amino acids, peptides and amines	2417938	2418645		STY2582					t0512					SPA0512	STM2352	5	5	1	1	1	1	1	1	1	1	1	1	0.418636	0.195153		0.0905017	0.599566					-0.0285507	0.907494		-0.122646	0.330887
CHIP6_2389	STY2583	t0511	hisQ	histidine transport system permease protein		Transport and binding proteins	Amino acids, peptides and amines	2418642	2419328		STY2583					t0511					SPA0511	STM2353	4	5	1	1	1	1		1	1	1	1	1	0.937749	0.0148082		0.943619	0.0498028					0.0977544	0.500884		0.647749	0.0386404
CHIP6_2394	STY2588	t0506		conserved hypothetical protein		Hypothetical proteins	Conserved	2423668	2424771		STY2588					t0506					SPA0506	STM2358	1	5		1		1	1	1		1		1							-0.290395	0.266968
CHIP6_2395	STY2589	t0505		putative amino acid transporter		Transport and binding proteins	Amino acids, peptides and amines	2424773	2426194		STY2589					t0505					SPA0505	STM2359	3	5		1		1	1	1	1	1	1	1							0.12338	0.444263		0.0558378	0.807353		0.254691	0.327038
CHIP6_2396	STY2590	t0504		putative amino acid decarboxylase		Amino acid biosynthesis	Aspartate family	2426285	2427682		STY2590				1	t0504				1	SPA0504	STM2360	1	5		1		1	1	1		1		1							-0.0371191	0.776924
CHIP6_2397	STY2590	t0504		putative amino acid decarboxylase		Amino acid biosynthesis	Aspartate family	2426285	2427682		STY2590				1	t0504				1	SPA0504	STM2360	1	5		1		1	1	1		1		1							-0.0829053	0.708242
CHIP6_2398	STY2591	t0503		putative transcriptional regulator		Transport and binding proteins	Carbohydrates, organic alcohols, and acids	2427893	2429320		STY2591					t0503					SPA0503	STM2361	2	5		1		1		1	1	1	1	1										-0.933728	0.013834		-1.46289	0.0040113	1
CHIP6_2399	STY2592	t0502	purF	amidophosphoribosyltransferase		Purines, pyrimidines, nucleosides, and nucleotides	Purine ribonucleotide biosynthesis	2429356	2430873		STY2592					t0502					SPA0502	STM2362	1	5		1		1	1	1		1		1							-0.672738	0.0261551
CHIP6_2401	STY2596	t0499	folC	folylpolyglutamate synthase		Biosynthesis of cofactors, prosthetic groups, and carriers	Folic acid	2432374	2433642		STY2596					t0499					SPA0499	STM2365	5	5	1	1	1	1	1	1	1	1	1	1	0.626583	0.115428					0.622925	0.0424271		0.564332	0.0665224		0.856821	0.0450073
CHIP6_2404	STY2599	t0496	truA	tRNA pseudouridine synthase A		Protein synthesis	tRNA and rRNA base modification	2435482	2436294		STY2599					t0496					SPA0496	STM2368	1	5		1	1	1		1		1		1				1.45481	0.0059305	1
CHIP6_2405	STY2600	t0495	usg	putative semialdehyde dehydrogenase		Unknown function	General	2436294	2437307		STY2600					t0495					SPA0495	STM2369	1	5		1	1	1		1		1		1				-0.145697	0.337304
CHIP6_2406	STY2601	t0494	pdxB	erythronate-4-phosphate dehydrogenase		Biosynthesis of cofactors, prosthetic groups, and carriers	Pyridoxine	2437375	2438511		STY2601					t0494					SPA0494	STM2370	1	5		1		1	1	1		1		1							-1.76751	0.0187956	1
CHIP6_2408	STY2603	t0492		putative transmembrane transporter		Transport and binding proteins	Unknown substrate	2439613	2440791		STY2603					t0492					SPA0492	STM2372	1	5		1		1	1	1		1		1
CHIP6_2412	STY2607	t0488		putative lipoprotein		Cell envelope	Other	2442302	2442820		STY2607					t0488					SPA0488	STM2376	5	5	1	1	1	1	1	1	1	1	1	1	0.0100247	0.948891		2.83526	0.0033662	1	2.38186	0.013322	1	3.07233	0.008374	1	0.907299	0.0097494
CHIP6_2414	STY2609	t0486	fabB	3-oxoacyl-[acyl-carrier-protein] synthase I		Cellular processes	Toxin production and resistance	2443641	2444855		STY2609					t0486					SPA0486	STM2378	1	2								1	1	1													2.77374	0.0054961	1
CHIP6_2417	STY2614	t0482	yfcA	putative membrane protein		Unclassified	Role category not yet assigned	2447924	2448733		STY2614					t0482					SPA0482	STM2382	1	5		1		1		1		1	1	1													0.128108	0.429714
CHIP6_2418	STY2615	t0481	mepA	penicillin-insensitive murein endopeptidase precursor		Cell envelope	Biosynthesis and degradation of murein sacculus and peptidoglycan	2448733	2449557		STY2615					t0481					SPA0481	STM2383	1	4		1		1			1	1		1										2.6465	0.0070681	1
CHIP6_2419	STY2616	t0480	aroC	chorismate synthase		Amino acid biosynthesis	Aromatic amino acid family	2449561	2450646		STY2616					t0480					SPA0480	STM2384	3	5		1		1	1	1	1	1	1	1							-0.710149	0.0264798		-0.65895	0.0251584		-0.622828	0.0348832
CHIP6_2423	STY2620	t0476		putative fatty acid oxidation complex alpha subunit		Cellular processes	Detoxification	2453074	2455221		STY2620					t0476					SPA0476	STM2388	4	5		1	1	1	1	1	1	1	1	1				0.173778	0.326156					-0.240546	0.222127		-0.308417	0.0869579
CHIP6_2424	STY2621	t0475		putative 3-ketoacyl-CoA thiolase		Cellular processes	Detoxification	2455221	2456531		STY2621					t0475					SPA0475	STM2389	1	5		1		1	1	1		1		1							-2.32495
CHIP6_2429	STY2632	t0463	pgtE	outer membrane protease E		Cell envelope	Other	2465992	2466930		STY2632					t0463					SPA0465	STM2395	2	5		1	1	1		1		1	1	1				1.72073	0.0143759	1							1.30749	0.0086707	1
CHIP6_2439	STY2646	t0452		putative decarboxylase		Cellular processes	Pathogenesis	2480998	2482650		STY2646					t0452					SPA0455	STM2405	2	5		1		1		1	1	1	1	1										0.0783457	0.558535		-0.145381	0.616715
CHIP6_2443	STY2650	t0448	nupC	nucleoside permease NupC		Transport and binding proteins	Nucleosides, purines and pyrimidines	2485913	2487115		STY2650					t0448					SPA0451	STM2409	3	5		1	1	1	1	1	1	1		1				-1.77731	0.0054464	1	-1.79318	0.0060193	1	-0.921782	0.0549769
CHIP6_2449	STY2657	t0436	xapB	xanthosine permease		Transport and binding proteins	Nucleosides, purines and pyrimidines	2494155	2495411		STY2657					t0436						STM2421	3	3			1	1	1		1	1		1				-0.695329	0.0193309		3.3098	0.0077875	1	-0.549772	0.0379106
CHIP6_2451	STY2660	t0433		putative transcriptional regulator		Regulatory functions	Other	2497378	2498304		STY2660					t0433					SPA0441	STM2424	1	5		1		1	1	1		1		1
CHIP6_2456	STY2666	t0427	cysK	cysteine synthase A		Amino acid biosynthesis	Serine family	2504048	2505019		STY2666					t0427					SPA0435	STM2430	5	5	1	1	1	1	1	1	1	1	1	1	2.0803	0.009262	1	0.919856	0.101442		0.740778	0.0566364		-0.378982	0.106658		-0.226861	0.18187
CHIP6_2457	STY2667	t0426	ptsH	phosphocarrier protein HPr		Transport and binding proteins	Carbohydrates, organic alcohols, and acids	2505403	2505660		STY2667					t0426					SPA0434	STM2431	1	2								1	1	1													3.90319
CHIP6_2458	STY2668	t0425				Pseudogene	Pseudogene	2505709	2507437	pseudogene	STY2668					t0425					SPA0433	STM2432	5	5	1	1	1	1	1	1	1	1	1	1	0.0594452	0.731505		0.373551	0.11831		0.486885	0.0493613		-0.389031	0.0557227		-0.0572828	0.726281
CHIP6_2460	STY2671	t0422		hypothetical protein		No Data	No Data	2508137	2508376		STY2671					t0422					SPA0431	STM2434	4	5		1	1	1	1	1	1	1	1	1				1.90325	0.0042679	1	1.87535	0.0922819		2.7737	0.0124238	1	1.47346	0.0123826	1
CHIP6_2461	STY2672	t0423	pdxK	pyridoxine kinase		Biosynthesis of cofactors, prosthetic groups, and carriers	Pyridoxine	2508373	2509239		STY2672					t0423					SPA0430	STM2435	5	5	1	1	1	1	1	1	1	1	1	1	-1.00543	0.0075743	1	0.752159	0.0182343		0.711283	0.0252167		0.506371	0.0429116		-0.305987	0.143853
CHIP6_2466	STY2677	t0418	cysM	cysteine synthase B		Amino acid biosynthesis	Serine family	2511817	2512728		STY2677					t0418					SPA0426	STM2440	3	5		1	1	1		1	1	1	1	1				1.84091	0.0054318	1				1.00766	0.016874	1	1.11155	0.0097292	1
CHIP6_2470	STY2681	t0414	cysP	thiosulphate-binding protein precursor		Transport and binding proteins	Anions	2515641	2516657		STY2681					t0414					SPA0422	STM2444	1	5		1		1		1		1	1	1													0.429237	0.0457032
CHIP6_2471	STY2682	t0413	yfeF	putative oxidoreductase		Central intermediary metabolism	Other	2516815	2517606		STY2682					t0413					SPA0421	STM2445	3	5		1	1	1	1	1		1	1	1				0.144292	0.25888		0.0143926	0.952924					0.169911	0.340153
CHIP6_2472	STY2683	t0412		conserved hypothetical protein		Cellular processes	Detoxification	2517843	2518742		STY2683					t0412					SPA0420	STM2446	1	5		1	1	1		1		1		1				1.26663	0.0184593	1
CHIP6_2475	STY2686	t0409		putative acetyltransferase		Central intermediary metabolism	Other	2519910	2520335		STY2686					t0409					SPA0417	STM2449.S	5	5	1	1	1	1	1	1	1	1	1	1	0.89907	0.0414574		0.633462	0.0252614		0.420044	0.0876032		0.805489	0.041109		0.321495	0.149857
CHIP6_2476	STY2687	t0408	amiA	probable N-acetylmuramoyl-L-alanine amidase		Cell envelope	Biosynthesis and degradation of murein sacculus and peptidoglycan	2520548	2521417		STY2687					t0408					SPA0416	STM2450	5	5	1	1	1	1	1	1	1	1	1	1	1.68495	0.004538	1	1.179	0.0082658	1	1.48018	0.0088426	1	0.049943	0.689578		0.29063	0.0469322
CHIP6_2482	STY2693	t0402	eutL	ethanolamine utilization protein EutL		Fatty acid and phospholipid metabolism	Degradation	2525882	2526541		STY2693					t0402					SPA0412	STM2456	3	2					1		1	1	1	1							6.12752	0.0192983	1	4.77341	0.0045448	1	4.30409
CHIP6_2486	STY2697	t0398	eutH	putative membrane protein		Cell envelope	Other	2530239	2531465		STY2697					t0398					SPA0408	STM2460	5	5	1	1	1	1	1	1	1	1	1	1	-0.265009	0.144823		-0.598245	0.017549		-0.268646	0.223739		0.168142	0.334569		-0.0021774	0.991993
CHIP6_2489	STY2700	t0395	eutE	putative aldehyde dehydrogenase		Fatty acid and phospholipid metabolism	Degradation	2533611	2535014		STY2700					t0395					SPA0405	STM2463	5		1		1		1		1		1		6.88087	0.0033961	1				6.11319	0.00801	1	6.8803			6.14898
CHIP6_2492	STY2702	t0393	eutD	putative phosphate acyltransferase		Central intermediary metabolism	Other	2535756	2536772		STY2702					t0393					SPA0402	STM2466	5		1		1		1		1		1		7.88796	0.0050742	1	6.66712						7.42688			6.66646
CHIP6_2493	STY2703	t0392		putative cobalamin adenosyltransferase		Central intermediary metabolism	Other	2536769	2537566		STY2703					t0392					SPA0401	STM2467	4	1			1		1		1	1	1					7.48394	0.005224	1	7.21054	0.0052463	1	6.44846			6.39889
CHIP6_2497	STY2709	t0387	maeB	NADP-dependent malate dehydrogenase (decarboxylating)		Central intermediary metabolism	Other	2540186	2542465		STY2709					t0387					SPA0397	STM2472	5	5	1	1	1	1	1	1	1	1	1	1	-0.40695	0.0903601		-0.345486	0.0615606		-0.353512	0.136472		-0.194095	0.438306		-0.545629	0.0442494
CHIP6_2499	STY2711	t0385	tktB	transketolase 2		Energy metabolism	Pentose phosphate pathway	2543707	2545707		STY2711					t0385					SPA0395	STM2474	5	5	1	1	1	1	1	1	1	1	1	1	1.13163	0.0259652	1	0.478888	0.039879		0.401639	0.0296337		0.319406	0.0975372		1.24285	0.0077472	1
CHIP6_2501	STY2713	t0383		putative exported protein		Hypothetical proteins	Conserved	2546128	2547171		STY2713					t0383					SPA0393	STM2476	5	5	1	1	1	1	1	1	1	1	1	1	0.423887	0.0564402		0.957028	0.0127087		0.605572	0.0751425		0.393066	0.0406751		-0.33115	0.114939
CHIP6_2506	STY2719	t0378	acrD	putative efflux pump		Cellular processes	Toxin production and resistance	2553752	2556865		STY2719					t0378					SPA0388	STM2481	1	5		1		1		1		1	1	1													-0.430294	0.0278571
CHIP6_2508	STY2721	t0376	dapE	succinyl-diaminopimelate desuccinylase		Amino acid biosynthesis	Aspartate family	2558007	2559134		STY2721					t0376					SPA0386	STM2483	5	5	1	1	1	1	1	1	1	1	1	1				-0.314383	0.183591					0.332378	0.122929		-0.637823	0.107269
CHIP6_2513	STY2725	t0372	purC	phosphoribosylaminoimidazole-succinocarboxamide synthase		Purines, pyrimidines, nucleosides, and nucleotides	Purine ribonucleotide biosynthesis	2562415	2563128		STY2725					t0372					SPA0382	STM2487	5	5	1	1	1	1	1	1	1	1	1	1	2.00241	0.0134141	1	2.05166	0.0143544	1	1.83447	0.0058104	1	0.285943	0.150436		0.0675021	0.660523
CHIP6_2515	STY2727	t0370	dapA	dihydrodipicolinate synthase		Amino acid biosynthesis	Aspartate family	2564354	2565232		STY2727					t0370					SPA0380	STM2489	2	5		1		1		1	1	1	1	1										-0.774552	0.0127036		-0.340198	0.0550911
CHIP6_2516	STY2728	t0369	gcvR	glycine cleavage system transcriptional repressor		Regulatory functions	Other	2565312	2565950		STY2728					t0369					SPA0379	STM2490	1	5		1		1		1		1	1	1													-0.462619	0.0644805
CHIP6_2519	STY2734	t0364		putative membrane protein		Unknown function	General	2570412	2571479		STY2734					t0364					SPA0374	STM2493	5	5	1	1	1	1	1	1	1	1	1	1				-0.0344394	0.848673
CHIP6_2522	STY2737	t0361		conserved hypothetical protein		DNA metabolism	DNA replication, recombination, and repair	2573576	2574301		STY2737					t0361					SPA0371	STM2496	4	5		1	1	1	1	1	1	1	1	1				2.70002	0.008126	1	2.23765	0.0166433	1				0.517733	0.023945
CHIP6_2527	STY2742	t0356	ppk	polyphosphate kinase		Central intermediary metabolism	Phosphorus compounds	2578652	2580718		STY2742					t0356					SPA0366	STM2501	1	5		1		1		1		1	1	1													0.279946	0.0766971
CHIP6_4771	STY2749	t0349		conserved hypothetical protein		Hypothetical proteins	Conserved	2586659	2587348		STY2749					t0349					SPA0359		3	5		1	1	1		1	1	1	1	1				0.987096	0.010028					-0.0631185	0.768678		-0.482479	0.0106391
CHIP6_4772	STY2750	t0348		hypothetical protein		No data	No data	2587425	2587583		STY2750					t0348					SPA0358		3				1				1		1					6.0304	0.0045962	1				6.5011			6.22696	0.0028768	1
CHIP6_2534	STY2751	t0347	guaA	GMP synthase (glutamine-hydrolyzing)		Purines, pyrimidines, nucleosides, and nucleotides	Purine ribonucleotide biosynthesis	2587671	2589248		STY2751					t0347					SPA0357	STM2510	3	5	1	1		1		1	1	1	1	1	-0.294284	0.126088								0.782819	0.0365386		0.484239	0.0302766
CHIP6_2536	STY2753	t0345	xseA	exodeoxyribonuclease large subunit		DNA metabolism	Degradation of DNA	2590945	2592294		STY2753					t0345					SPA0355	STM2512	1	5		1		1		1	1	1		1										0.249084	0.0810664
CHIP7_5444	STY2756	t0343	ratC	conserved hypothetical protein		Unclassified	Role category not yet assigned	2597945	2599525		STY2756					t0343						STM2514	5	5	1	1	1	1	1	1	1	1	1	1	0.929388	0.0104705		2.74148	0.0031586	1							2.49148	0.0038661	1
CHIP6_2538	STY2758		ratB			Pseudogene	Pseudogene	2599532	2605212	pseudogene	STY2758										SPA0353	STM2514	1	2								1	1	1													3.99349
CHIP7_5445	STY2760	t0341	ratA	putative exported protein		Amino acid biosynthesis	Pyruvate family	2605324	2611716		STY2760					t0341					SPA0352	STM2515	2	5		1		1	1	1		1	1	1							-1.20947	0.0140112	1				-1.10472	0.0139429	1
CHIP6_2540	STY2762		sivH			Pseudogene	Pseudogene	2612862	2615051	pseudogene	STY2762										SPA0350	STM2517	2	5		1		1	1	1	1	1		1							0.994744	0.0122375		1.36592	0.0070459	1
CHIP6_2542	STY2764	t0337		putative GTP-binding protein		Unclassified	Role category not yet assigned	2615707	2617179		STY2764					t0337					SPA0348	STM2519	5	5	1	1	1	1	1	1	1	1	1	1				0.563997	0.084986		0.55788	0.144716		0.544328	0.0424415		0.251138	0.294882
CHIP6_2543	STY2765	t0336		putative lipoprotein		Energy metabolism	Methanogenesis	2617298	2618476		STY2765					t0336					SPA0347	STM2520	5	2	1		1		1		1	1	1	1	5.37622	0.0057733	1	4.80813	0.003283	1	4.38543			4.50057			3.87623
CHIP6_2547	STY2769	t0332	yfgA	putative DNA-binding protein		Regulatory functions	DNA interactions	2621651	2622625		STY2769					t0332					SPA0343	STM2524	5	5	1	1	1	1	1	1	1	1	1	1	0.0391683	0.89547		-0.171704	0.462772		-0.312244	0.11184		0.882112	0.0448423		0.318116	0.227632
CHIP6_2548	STY2770	t0331	yfgB	conserved hypothetical protein		Hypothetical proteins	Conserved	2622919	2624085		STY2770					t0331					SPA0342	STM2525	3	4			1	1	1	1		1	1	1				2.93627	0.0030905	1	3.57844	0.005065	1				2.03209	0.0033905	1
CHIP6_2549	STY2771	t0330	ndk	nucleoside diphosphate kinase (ndk)		Purines, pyrimidines, nucleosides, and nucleotides	Nucleotide and nucleoside interconversions	2624292	2624723		STY2771					t0330					SPA0341	STM2526	1	5		1		1		1		1	1	1													-0.155967	0.25616
CHIP6_2555	STY2778	t0324		putative lipoprotein		Cell envelope	Other	2631984	2636918		STY2778					t0324					SPA0335	STM2532	1	5		1		1		1		1	1	1
CHIP6_2558	STY2781	t0321	sseB	SseB protein		Hypothetical proteins	Conserved	2639453	2640238		STY2781					t0321					SPA0331	STM2535	4	5		1	1	1	1	1	1	1	1	1				0.86762	0.010677					2.07248	0.0055548	1	1.6521	0.006662	1
CHIP6_2562	STY2785	t0317	hscA	chaperone protein HscA		Protein fate	Protein folding and stabilization	2642225	2644075		STY2785					t0317					SPA0327	STM2539	5	5	1	1	1	1	1	1	1	1	1	1	0.387717	0.188372		0.034208	0.879605					0.0856844	0.757486		-0.134831	0.580937
CHIP6_2564	STY2787	t0315	yfhF	conserved hypothetical protein		Unknown function	General	2644800	2645123		STY2787					t0315					SPA0325	STM2541	1	5		1		1		1		1	1	1													0.99501	0.0054769
CHIP6_2566	STY2789	t0313		putative L-cysteine desulfurase		Amino acid biosynthesis	Aspartate family	2645566	2646780		STY2789				1	t0313				1	SPA0323	STM2543	5	5	1	1	1	1	1	1	1	1	1	1	0.261783	0.234016		-0.248859	0.246095		-0.422552	0.193963		-0.320684	0.142701		0.194756	0.383257
CHIP6_2567	STY2789	t0313		putative L-cysteine desulfurase		Amino acid biosynthesis	Aspartate family	2645566	2646780		STY2789				1	t0313				1	SPA0323	STM2543	4	5	1	1		1	1	1	1	1	1	1	-0.471831	0.208457					-1.07323	0.0186794	1	-0.138512	0.597329		-0.33068	0.261486
CHIP6_2569	STY2791	t0311		putative RNA methyltransferase		Protein synthesis	tRNA and rRNA base modification	2647697	2648428		STY2791					t0311					SPA0321	STM2545	1	5		1		1		1	1	1		1										0.487311	0.127394
CHIP6_2571	STY2793	t0309		putative membrane protein		Unclassified	Role category not yet assigned	2649495	2650373		STY2793					t0309					SPA0319	STM2547	1	5		1	1	1		1		1		1				-0.209092	0.207689
CHIP6_2572	STY2794	t0308	asrA	anaerobic sulfite reductase subunit A		Energy metabolism	Anaerobic	2650555	2651598		STY2794					t0308					SPA0318	STM2548	1	5		1	1	1		1		1		1				1.53011	0.0041638	1
CHIP6_2574	STY2796	t0306	asrC	anaerobic sulfite reductase subunit C		Energy metabolism	Anaerobic	2652431	2653444		STY2796					t0306					SPA0316	STM2550	1	5		1		1		1		1	1	1													1.07841	0.013372	1
CHIP6_2575	STY2797					Pseudogene	Pseudogene	2653445	2654373	pseudogene	STY2797										SPA0315	STM2551	3	5		1		1	1	1	1	1	1	1										-0.71829	0.0795112		-0.775117	0.0299259
CHIP6_2576	STY2799	t0304		putative exported protein		Hypothetical proteins	Conserved	2654421	2655059		STY2799					t0304					SPA0314	STM2552	1	5		1		1		1	1	1		1										-1.30135	0.025807	1
CHIP6_2579	STY2802	t0301	glyA	serine hydroxymethyltransferase		Biosynthesis of cofactors, prosthetic groups, and carriers	Folic acid	2657781	2659034		STY2802					t0301					SPA0311	STM2555	3	5		1		1	1	1	1	1	1	1							-1.96494	0.012567	1	-1.93149	0.012998	1	-2.03946	0.0037474	1
CHIP6_2582	STY2805	t0298	cadB	probable cadaverine/lysine antiporter		Transport and binding proteins	Amino acids, peptides and amines	2662623	2663954		STY2805					t0298					SPA0308	STM2558	1	5		1		1		1		1	1	1													-1.39995	0.0037672	1
CHIP6_2584	STY2807	t0296		putative transmembrane transport protein		Transport and binding proteins	Amino acids, peptides and amines	2666237	2667697		STY2807					t0296					SPA0306	STM2560	4	5		1	1	1	1	1	1	1	1	1				-0.0404885	0.787697		-0.54363	0.0282214		-0.113985	0.562676		-0.362102	0.0576513
CHIP6_2588	STY2811	t0292		putative sensor kinase protein		Regulatory functions	Other	2670261	2671646		STY2811					t0292					SPA0302	STM2564	2	5		1		1		1	1	1	1	1										0.402517	0.101917		-0.303822	0.0780524
CHIP6_2589	STY2812	t0291	purL	phosphoribosylformylglycineamide synthetase		Purines, pyrimidines, nucleosides, and nucleotides	Purine ribonucleotide biosynthesis	2672341	2676228		STY2812					t0291					SPA0300	STM2565	5	5	1	1	1	1	1	1	1	1	1	1	1.02123	0.0402977	1	0.727706	0.0501473		0.391617	0.243043		-0.134039	0.365476		-0.728877	0.0317725
CHIP6_2592	STY2814	t0289	yfhC	conserved hypothetical protein		Unclassified	Role category not yet assigned	2678079	2678630		STY2814					t0289					SPA0297	STM2568	2	3		1			1			1	1	1							3.95198	0.0059904	1				1.99472	0.0088386	1
CHIP6_2593	STY2815	t0288	yfhB	putative membrane protein		Unclassified	Role category not yet assigned	2678655	2679290		STY2815					t0288					SPA0296	STM2569	5	5	1	1	1	1	1	1	1	1	1	1				0.742965	0.0292176								-0.407987	0.188689
CHIP6_2597	STY2819	t0284		putative oxidoreductase		Biosynthesis of cofactors, prosthetic groups, and carriers	Thiamine	2682562	2683479		STY2819					t0284					SPA0292	STM2573	3	4		1	1	1	1	1			1	1				-0.879145	0.0136466		-0.188456	0.3496					-0.504072	0.0617885
CHIP6_2598	STY2820	t0283		putative transmembrane transport protein		Transport and binding proteins	Carbohydrates, organic alcohols, and acids	2683501	2684697		STY2820					t0283					SPA0291	STM2574	1	5		1		1	1	1		1		1							0.363382	0.28264
CHIP6_2605	STY2827	t0277	rnc	ribonuclease III		Transcription	RNA processing	2688914	2689594		STY2827					t0277					SPA0284	STM2581	3	2	1						1	1	1	1	5.44878	0.0045183	1							4.45487			3.83362	0.0036987	1
CHIP6_2606	STY2828	t0275	lepB	signal peptidase I		Protein fate	Protein and peptide secretion and trafficking	2689868	2690842		STY2828					t0275					SPA0283	STM2582	1	5		1		1		1	1	1		1										1.35905	0.05272
CHIP6_2651	STY2830	t0273	rseC	sigma-E factor regulatory protein RseC		Regulatory functions	Other	2692917	2693396		STY2830					t0273					SPA0281	STM2637	1	5		1		1		1	1	1		1										1.9144	0.0241887	1
CHIP6_2652	STY2831	t0272	rseB	sigma-E factor regulatory protein RseB precursor		Regulatory functions	Other	2693393	2694349		STY2831					t0272					SPA0280	STM2638	3	5		1		1	1	1	1	1	1	1							0.985356	0.0113832		1.01512	0.009203	1	1.04744	0.0052741	1
CHIP6_2653	STY2832	t0271	rseA	sigma-E factor negative regulatory protein		Regulatory functions	Other	2694349	2694999		STY2832					t0271					SPA0279	STM2639	5	5	1	1	1	1	1	1	1	1	1	1				0.653628	0.0377515					0.678335	0.0595088		-0.0946414	0.612425
CHIP6_2656	STY2835	t0268	yfiC	conserved hypothetical protein		Hypothetical proteins	Conserved	2697638	2698375		STY2835					t0268					SPA0276	STM2642	2	4		1	1	1	1			1		1				3.35204	0.0043988	1	2.62588	0.0082488	1
CHIP6_2657	STY2836	t0267	srmB	ATP-dependent RNA helicase SrmB		Transcription	Transcription factors	2698505	2699839		STY2836					t0267					SPA0275	STM2643	5	5	1	1	1	1	1	1	1	1	1	1	0.145373	0.456904		-0.528719	0.0337378		-0.535618	0.127889		-0.63298	0.0389628		-0.501024	0.0427798
CHIP6_2662	STY2841	t0262	yfiF	putative RNA methyltransferase		Protein synthesis	tRNA and rRNA base modification	2703013	2704050		STY2841					t0262					SPA0270	STM2648	3	5		1	1	1	1	1	1	1		1				0.584529	0.110261		0.432061	0.0447322		-0.141033	0.496835
CHIP6_2666	STY2845	t0258	pssA	CDP-diacylglycerol-serine O-phosphatidyltransferase		Fatty acid and phospholipid metabolism	Biosynthesis	2708255	2709610		STY2845					t0258					SPA0265	STM2652	3	5		1		1	1	1	1	1	1	1							-2.133	0.0051917	1	-1.49652	0.0047927	1	-1.75395	0.0035824	1
CHIP6_2668	STY2847	t0256	kgtP	alpha-ketoglutarate permease		Transport and binding proteins	Carbohydrates, organic alcohols, and acids	2709975	2711276		STY2847					t0256					SPA0263	STM2654	1	5		1		1		1		1	1	1
CHIP6_2670	STY2849	t2616	clpB	ClpB protein (heat shock protein f84.1)		Protein fate	Degradation of proteins, peptides, and glycopeptides	2717996	2720569		STY2849					t2616					SPA2521	STM2660	5	5	1	1	1	1	1	1	1	1	1	1				0.742748	0.0234404		0.818317	0.0757373		0.763819	0.0390756		0.77628	0.0166307
CHIP6_2671	STY2850	t2617	yfiH	conserved hypothetical protein		Hypothetical proteins	Conserved	2720699	2721430		STY2850					t2617					SPA2522	STM2661	4	5	1	1		1	1	1	1	1	1	1	0.38395	0.0674632					-0.0732714	0.61776		-0.144829	0.460917		-0.242494	0.17452
CHIP6_2672	STY2851	t2618	sfhB	ftsH suppressor protein SfhB		Protein synthesis	tRNA and rRNA base modification	2721427	2722407		STY2851					t2618					SPA2523	STM2662	5	5	1	1	1	1	1	1	1	1	1	1	0.836166	0.022273		0.57664	0.056861		0.178206	0.433948		0.524901	0.0330759		0.583361	0.0577335
CHIP6_2674	STY2853	t2620	yfiA	putative sigma(54) modulation protein		Transcription	Transcription factors	2723548	2723886		STY2853					t2620					SPA2525	STM2665	5	2	1		1		1		1	1	1	1				5.65211	0.0040508	1				5.31902			4.13285	0.0068773	1
CHIP6_2675	STY2854	t2622	pheA	chorismate mutase-P/prephenate dehydratase		Amino acid biosynthesis	Aromatic amino acid family	2724137	2725297		STY2854					t2622					SPA2526	STM2667	5	5	1	1	1	1	1	1	1	1	1	1	-0.263104	0.153605		-0.421159	0.0777936		-0.518695	0.0461708		-1.13145	0.0107836	1	-1.23701	0.0043152	1
CHIP6_2676	STY2855	t2623		conserved hypothetical protein		Unclassified	Role category not yet assigned	2725258	2726166		STY2855					t2623					SPA2527	STM2668	4	5	1	1	1	1	1	1		1	1	1				0.232558	0.319211								3.08201	0.0937043
CHIP6_2678	STY2857	t2625	aroF	phospho-2-dehydro-3-deoxyheptonate aldolase, tyr-sensitive		Amino acid biosynthesis	Aromatic amino acid family	2727355	2728425		STY2857					t2625					SPA2529	STM2670	2	5		1		1	1	1	1	1		1							-2.19448	0.0151541	1	-1.83296	0.0208428	1
CHIP6_2680	STY2859	t2627	yfiN	putative membrane protein		Unknown function	General	2729376	2730596		STY2859					t2627					SPA2531	STM2672	1	5		1		1	1	1		1		1							-0.414731	0.141975
CHIP6_2682	STY2861	t2629	trmD	tRNA(guanine-N1)methyltransferase		Protein synthesis	tRNA and rRNA base modification	2731141	2731908		STY2861					t2629					SPA2533	STM2674	1	5		1		1		1		1	1	1													-0.536636	0.0390179
CHIP6_2684	STY2863	t2631	rpsP	30S ribosomal subunit protein S16		Protein synthesis	Ribosomal proteins: synthesis and modification	2732520	2732768		STY2863					t2631					SPA2535	STM2676	2								1		1											6.13736			6.04694	0.0064727	1
CHIP6_2685	STY2864	t2632	ffh	signal recognition particle protein		Protein fate	Protein and peptide secretion and trafficking	2733112	2734473		STY2864					t2632					SPA2536	STM2677	1	5		1		1		1		1	1	1													0.615201	0.0586919
CHIP6_2686	STY2865	t2633	corE	putative membrane protein		Viral functions	General	2734639	2735430		STY2865					t2633					SPA2537	STM2678	1	5		1	1	1		1		1		1				-0.0343849	0.893116
CHIP6_2687	STY2866	t2634	corB	putative membrane protein		Unclassified	Role category not yet assigned	2735495	2736736		STY2866					t2634					SPA2538	STM2679	1	5		1	1	1		1		1		1				-1.87608	0.0033505	1
CHIP6_2689	STY2868	t2636	grpE	heat shock protein GrpE (heat shock protein b25.3) (hsp24)		Protein fate	Protein folding and stabilization	2737496	2738086		STY2868					t2636					SPA2540	STM2681	1	5		1	1	1		1		1		1				1.80208	0.0041493	1
CHIP6_2691	STY2870	t2638	recN	DNA repair protein		DNA metabolism	DNA replication, recombination, and repair	2739173	2740834		STY2870					t2638					SPA2543	STM2684	4	5		1	1	1	1	1	1	1	1	1				-0.436503	0.120687		-1.42592	0.0109751	1	-0.25847	0.332208
CHIP6_2697	STY2877	t2645		putative type I secretion protein, ATP-binding protein	9	Transport and binding proteins	Unknown substrate	2755839	2757995		STY2877					t2645					SPA2550	STM2691	4	5	1	1		1	1	1	1	1	1	1	-1.20125	0.016647	1				0.411365	0.167067					-0.366535	0.0873935
CHIP6_2698	STY2878	t2646		putative type I secretion protein	9	Protein fate	Protein and peptide secretion and trafficking	2758027	2759190		STY2878					t2646					SPA2551	STM2692	4	5		1	1	1	1	1	1	1	1	1				-0.397073	0.0798325		-0.757562	0.0151249		-0.0821788	0.742588		0.279874	0.165414
CHIP6_4774	STY2880	t2658		hypothetical protein		No data	No data	2760475	2760663		STY2880					t2658							1	2							1	1		1										3.41135	0.0093452	1
CHIP6_4776	STY2882	t2660		putative bacteriophage late gene regulator		Viral functions	General	2761219	2762319		STY2882	STY3702		1		t2660	t3444		1				3	5		1		1	1	1	1	1	1	1							-1.18396	0.0444334	1				-2.14856	0.0098008	1
CHIP6_4777	STY2883	t2661		putative bacteriophage tail protein		Viral functions	General	2762316	2762801		STY2883	STY3701		1		t2661	t3443		1				4	5		1	1	1	1	1	1	1	1	1				-1.1907	0.0105259	1	-0.921102	0.0107078		-1.09806	0.0160675	1	-0.90556	0.007436
CHIP6_4778	STY2884	t2662		putative bacteriophage tail protein		Hypothetical proteins	Conserved	2762798	2765875		STY2884	STY3700		1		t2662	t3442		1				3	5		1	1	1	1	1		1	1	1				2.15993			1.28719	0.0046842	1				0.5694	0.0182972
CHIP6_4780	STY2886	t2664		putative phage tail protein		Unclassified	Role category not yet assigned	2766002	2766304		STY2886	STY3698		1		t2664	t3440		1				2	5		1		1		1	1	1	1	1										-1.38956	0.0135376	1	-1.69153
CHIP6_4782	STY2888	t2666		putative bacteriophage major tail sheath protein		Viral functions	General	2766884	2768056		STY2888	STY3696		1		t2666	t3438		1				3	4			1	1	1	1		1	1	1				0.628507	0.0317422		1.33266	0.0163826	1				0.525868	0.0274991
CHIP6_4783	STY2889	t2667		putative DNA-invertase		DNA metabolism	DNA replication, recombination, and repair	2768199	2768771		STY2889	STY3695		1	1	t2667	t3437		1	1			2	5		1		1	1	1	1	1		1							0.226601	0.402679
CHIP6_4857	STY2889	t2667		putative DNA-invertase		DNA metabolism	DNA replication, recombination, and repair	2768199	2768771		STY2889	STY3695		1	1	t2667	t3437		1	1			2	5		1		1	1	1	1	1		1							-0.269726	0.41271		-0.822793	0.0108369
CHIP6_2776	STY2892	t2670	iroD	putative ferric enterochelin esterase		Transport and binding proteins	Cations and iron carrying compounds	2774411	2775655		STY2892				1	t2670				1	SPA2631	STM2775	5	5	1	1	1	1	1	1	1	1	1	1	0.820992	0.017561		1.23354	0.0032297	1	0.866473	0.015306		1.1138	0.0076628	1	1.04895	0.0240651	1
CHIP6_2777	STY2892	t2670	iroD	putative ferric enterochelin esterase		Transport and binding proteins	Cations and iron carrying compounds	2774411	2775655		STY2892				1	t2670				1	SPA2631	STM2775	5	5	1	1	1	1	1	1	1	1	1	1	0.769621	0.0180346		0.991389	0.0092096		0.939194	0.0239398		1.3599	0.004613	1	1.22965	0.0040302	1
CHIP6_2778	STY2893	t2671	iroE	putative exported protein		Unclassified	Role category not yet assigned	2775687	2776604		STY2893					t2671					SPA2632	STM2776	5	2	1		1		1		1	1	1	1				5.74883	0.0032297	1	4.74208	0.0194753	1	4.04329			3.62339	0.0226503	1
CHIP6_2779	STY2894	t2672	iroN	TonB-dependent outer membrane siderophore receptor protein		Cellular processes	Other	2776664	2778844		STY2894					t2672					SPA2633	STM2777	1	5		1		1		1	1	1		1										-0.55369	0.0278324
CHIP6_2781	STY2899	t2675	virK	virulence protein		Cellular processes	Pathogenesis	2781435	2782364		STY2899					t2675					SPA2637	STM2781	5	5	1	1	1	1	1	1	1	1	1	1	2.4995	0.0074522	1	0.121254	0.390867		0.145628	0.377921		0.684695	0.0245473		0.0738177	0.519518
CHIP6_2784	STY2903	t2678	tctE	putative two-component system sensor kinase		Unclassified	Role category not yet assigned	2785422	2786837		STY2903					t2678					SPA2640	STM2784	5	5	1	1	1	1	1	1	1	1	1	1				-0.8451	0.0255856					-0.510362	0.0439333		-0.775613	0.0565432
CHIP6_2785	STY2904	t2679	tctD	transcriptional regulator		Regulatory functions	Other	2786824	2787498		STY2904					t2679					SPA2641	STM2785	5	5	1	1	1	1	1	1	1	1	1	1	0.49224	0.0734607		0.877607	0.015587		0.432242	0.21039		0.532414	0.0606139		0.163512	0.309115
CHIP6_2788	STY2908	t2683		putative membrane protein		Unclassified	Role category not yet assigned	2788919	2790433		STY2908				1	t2683				1	SPA2645	STM2788	3	5		1		1	1	1	1	1	1	1							1.40879	0.0059617	1	0.927506	0.0241538		1.74773	0.0068578	1
CHIP6_2789	STY2908	t2683		putative membrane protein		Unclassified	Role category not yet assigned	2788919	2790433		STY2908				1	t2683				1	SPA2645	STM2788	3	5		1		1	1	1	1	1	1	1							0.790683	0.0168799		0.298575	0.10746		0.599143	0.0212368
CHIP6_2790	STY2909	t2684		gab protein homolog		Hypothetical proteins	Conserved	2790727	2791713		STY2909					t2684					SPA2646	STM2789	4	5	1	1		1	1	1	1	1	1	1	-0.828127	0.0410489					-0.271226	0.144261		-1.17735	0.0126782	1	-1.21826	0.0086505	1
CHIP6_2792	STY2911	t2686	gabD	succinate-semialdehyde dehydrogenase		Central intermediary metabolism	Other	2793029	2794477		STY2911				1	t2686				1	SPA2648	STM2791	4	5		1	1	1	1	1	1	1	1	1				0.428972	0.0538146		0.059043	0.803696		0.0823193	0.543431		0.226548	0.208776
CHIP6_2799	STY2918	t2693		conserved hypothetical protein		Central intermediary metabolism	Sulfur metabolism	2799245	2799772		STY2918					t2693					SPA2655	STM2798	4	5		1	1	1	1	1	1	1	1	1				1.00441	0.0179662	1				0.990744	0.012305		1.20819	0.0378081	1
CHIP6_2803	STY2925	t2698		conserved hypothetical protein		Hypothetical proteins	Conserved	2802217	2802543		STY2925					t2698						STM2802	5	3	1		1	1	1		1	1	1	1	4.10794	0.0039969	1	4.0216			3.70285	0.004984	1	4.31526			4.15963	0.0036051	1
CHIP6_2804	STY2926					Pseudogene	Pseudogene	2802627	2803961	pseudogene	STY2926										SPA2660	STM2803	5	5	1	1	1	1	1	1	1	1	1	1	-0.220532	0.208917		-1.03226	0.0064595	1	-0.913328	0.0067492		-0.881942	0.0156571		-1.04569	0.0224252	1
CHIP6_2807	STY2930	t2702	nrdH	putative glutaredoxin		Biosynthesis of cofactors, prosthetic groups, and carriers	Glutathione and analogs	2804753	2804998		STY2930					t2702					SPA2663	STM2805	1								1
CHIP6_2808	STY2931	t2703	nrdI	NrdI protein		Purines, pyrimidines, nucleosides, and nucleotides	2'-Deoxyribonucleotide metabolism	2804995	2805405		STY2931					t2703					SPA2664	STM2806	2	2							1	1	1	1										4.39497	0.0038388	1	4.4978	0.0061913	1
CHIP6_2812	STY2936	t2707	proW	glycine betaine/L-proline transport system permease protein P		Transport and binding proteins	Amino acids, peptides and amines	2810041	2811105		STY2936					t2707					SPA2668	STM2810	2	5		1		1	1	1		1	1	1													1.97845	0.0042966	1
CHIP6_2816	STY2940	t2711	emrA	multidrug resistance protein A		Cellular processes	Toxin production and resistance	2814673	2815845		STY2940					t2711					SPA2672	STM2814	5	5	1	1	1	1	1	1	1	1	1	1	0.759799	0.0218862		0.388619	0.141015		0.712001	0.0620874		0.378832	0.0450895		0.48163	0.0471763
CHIP6_2818	STY2942	t2713		putative glycoporin		Hypothetical proteins	Conserved	2817449	2818819		STY2942					t2713					SPA2674	STM2816	1	5		1		1		1		1	1	1													-0.723559	0.0335819
CHIP6_2822	STY2946	t2717		conserved hypothetical protein		Central intermediary metabolism	Other	2821885	2822451		STY2946					t2717					SPA2679	STM2820	5	5	1	1	1	1	1	1	1	1	1	1	1.92909	0.0190016	1	1.54718	0.004254	1	1.27975	0.0167174	1	0.540263	0.0359752		0.198713	0.234758
CHIP6_2824	STY2948	t2728	alaS	alanyl-tRNA synthetase		Protein synthesis	tRNA aminoacylation	2824270	2826900		STY2948					t2728					SPA2685	STM2827	1	5		1		1		1		1	1	1													-0.9221	0.0085783
CHIP6_2825	STY2949	t2729	oraA	putative regulatory protein RecX		Regulatory functions	Other	2827136	2827636		STY2949					t2729					SPA2686	STM2828	5	5	1	1	1	1	1	1	1	1	1	1	0.809913	0.0165716		1.27683	0.0077882	1	1.24487	0.0427872	1	0.985254	0.0101859		0.711303	0.017445
CHIP6_2826	STY2950	t2730	recA	RecA protein		DNA metabolism	DNA replication, recombination, and repair	2827753	2828814		STY2950					t2730					SPA2687	STM2829	5	5	1	1	1	1	1	1	1	1	1	1	0.634482	0.0483409		0.755997	0.0166586		0.797985	0.0521753		0.43507	0.0483316		0.396432	0.0374326
CHIP6_2828	STY2952	t2732	mltB	membrane-bound lytic transglycosylase B precursor		Hypothetical proteins	Conserved	2829862	2830941		STY2952					t2732					SPA2689	STM2831	5	5	1	1	1	1	1	1	1	1	1	1	2.76583	0.0140797	1	2.11324	0.014447	1	2.93206	0.0979914		2.09924	0.0196433	1
CHIP6_2830	STY2954	t2734	srlE	PTS system, glucitol/sorbitol-specific IIBC component		Transport and binding proteins	Carbohydrates, organic alcohols, and acids	2831756	2832727		STY2954					t2734					SPA2691	STM2833	1	5		1		1		1		1	1	1													-1.15877	0.037767	1
CHIP6_2834	STY2959	t2739	srlR	glucitol operon repressor		Regulatory functions	DNA interactions	2834527	2835300		STY2959					t2739					SPA2695	STM2837	5	5	1	1	1	1	1	1	1	1	1	1	1.80085	0.0196293	1	1.04764	0.0105441	1	1.10424	0.0615872		-0.0028004	0.986096		-0.118594	0.441571
CHIP6_2836	STY2961	t2741	ygaA	putative sigma-54-dependent transriptional regulator		Regulatory functions	Other	2836255	2837775		STY2961					t2741					SPA2697	STM2839	5	5	1	1	1	1	1	1	1	1	1	1	-0.798658	0.188169		0.280704	0.106115		0.559078	0.0609441		0.445364	0.0459349		0.355331	0.0645673
CHIP6_2837	STY2962	t2742		putative flavoprotein		Energy metabolism	Electron transport	2837961	2839400		STY2962					t2742					SPA2698	STM2840	2	4		1			1	1	1	1		1							2.15484	0.0134423	1	2.13739
CHIP6_2838	STY2963	t2743		putative rubredoxin reductase		Energy metabolism	Anaerobic	2839397	2840530		STY2963					t2743					SPA2699	STM2841	1	5		1		1		1		1	1	1													0.552195	0.0236113
CHIP6_2841	STY2966	t2746		putative exported protein		No Data	No Data	2843759	2844538		STY2966					t2746					SPA2702	STM2844	4	5		1	1	1	1	1	1	1	1	1				0.0104392	0.9561		-0.459367	0.168426		-0.31757	0.146718		-0.586649	0.0137806
CHIP6_2842	STY2967	t2747	hycI	hydrogenase 3 maturation protease		Protein fate	Protein modification and repair	2844595	2845065		STY2967					t2747					SPA2703	STM2845	3	5		1	1	1		1	1	1	1	1				1.27738	0.0245985	1							0.600848	0.0458029
CHIP6_2845	STY2970	t2750	hycF	formate hydrogenlyase subunit 6		Transport and binding proteins	Cations and iron carrying compounds	2846232	2846774		STY2970					t2750					SPA2706	STM2848	1								1													6.93029	0.0043933	1
CHIP6_2847	STY2972	t2752	hycD	formate hydrogenlyase subunit 4		Energy metabolism	Fermentation	2848511	2849434		STY2972					t2752					SPA2708	STM2850	3		1						1		1		5.67453	0.0049085	1							5.31495			5.96802	0.0059333	1
CHIP6_2853	STY2977	t2757	hypB	hydrogenase isoenzymes formation protein HypB		Protein fate	Protein folding and stabilization	2853114	2853986		STY2977					t2757					SPA2713	STM2855	5	5	1	1	1	1	1	1	1	1	1	1	0.392479	0.0928108		0.113403	0.357746		-0.0216632	0.930072		0.326112	0.113722		0.302725	0.145664
CHIP6_2857	STY2981	t2761	fhlA	transcriptional activator of the formate hydrogenlyase system		DNA metabolism	DNA replication, recombination, and repair	2856596	2858674		STY2981					t2761					SPA2717	STM2859	1	5		1		1	1	1		1		1							-0.458365	0.0639228
CHIP6_2860	STY2984	t2764	sitB	Iron transport protein, ATP-binding component	1	Unknown function	General	2860176	2860997		STY2984					t2764					SPA2720	STM2862	5	5	1	1	1	1	1	1	1	1	1	1	0.300736	0.250154		0.0672962	0.618843		0.332906	0.21675		1.11511	0.0084804	1	-0.154689	0.375799
CHIP6_2861	STY2985	t2765	sitC	Iron transport protein, inner membrane component	1	Cell envelope	Other	2860994	2861854		STY2985					t2765					SPA2721	STM2863	5	5	1	1	1	1	1	1	1	1	1	1	-0.100449	0.487464		-0.0894333	0.520768		-0.356128	0.0414279		-0.215588	0.339764		-0.432778	0.0917803
CHIP6_2866	STY2989	t2770		hypothetical protein found within S. typhi pathogenicity island 1	1	No Data	No Data	2865343	2865795		STY2989					t2770					SPA2726	STM2868	1	5		1		1		1	1	1		1										-0.0057499	0.978856
CHIP6_2867	STY2990	t2771	orgAb	oxygen-regulated invasion protein	1	Unclassified	Role category not yet assigned	2865811	2866482		STY2990					t2771					SPA2727	STM2869	5	5	1	1	1	1	1	1	1	1	1	1	0.58559	0.0989881		-0.375428	0.0668433		-0.782499	0.0605077		-0.163089	0.412567		-0.903842	0.0226208
CHIP6_2868	STY2991	t2772	orgAa	oxygen-regulated invasion protein	1	Unclassified	Role category not yet assigned	2866439	2867017		STY2991					t2772					SPA2728	STM2870	2	2							1	1	1	1										2.90874	0.0042516	1	2.59266	0.0040113	1
CHIP6_2872	STY2995	t2776	prgH	pathogenicity 1 island effector protein	1	Unclassified	Role category not yet assigned	2868356	2869534		STY2995					t2776					SPA2732	STM2874	5	5	1	1	1	1	1	1	1	1	1	1	-0.192928	0.311845		0.26414	0.243438		0.0900414	0.641023		-0.332002	0.101816		-0.78466	0.01335
CHIP6_2874	STY2999	t2778	iagA (hilA)	invasion protein regulator	1	Regulatory functions	Other	2871866	2873527		STY2999					t2778					SPA2734	STM2876	5	5	1	1	1	1	1	1	1	1	1	1	1.64498	0.0039765	1	0.554608	0.0508341		0.226037	0.339292		-0.723732	0.0449901
CHIP6_2882	STY3008	t2787	sipB	pathogenicity island 1 effector protein	1	Unclassified	Role category not yet assigned	2881114	2882895		STY3008					t2787					SPA2743	STM2885	5	5	1	1	1	1	1	1	1	1	1	1	-0.157447	0.353963		-0.786086	0.0183471		-0.789639	0.0407898		-1.22595	0.0149881	1	-1.08067	0.0102706	1
CHIP6_2887	STY3013	t2792	spaP	secretory protein (associated with virulence)	1	Cell envelope	Surface structures	2885671	2886345		STY3013					t2792					SPA2748	STM2890	5	5	1	1	1	1	1	1	1	1	1	1	1.15004	0.0068297	1	1.46412	0.0067691	1	1.07014	0.0431488	1	0.616305	0.0518725		0.0740457	0.682373
CHIP6_2889	STY3015	t2794	spaN	surface presentation of antigens protein (associated with type III secretion and virulence)	1	Cellular processes	Adaptations to atypical conditions	2887246	2888256		STY3015					t2794					SPA2750	STM2892	5	5	1	1	1	1	1	1	1	1	1	1				1.00041	0.020728	1				0.0506695	0.832013		-0.0427638	0.847387
CHIP6_2891	STY3017	t2796	spaI	secretory apparatus ATP synthase (associated with virulence)	1	Transport and binding proteins	Other	2888677	2889972		STY3017					t2796					SPA2752	STM2894	5	5	1	1	1	1	1	1	1	1	1	1				0.359663	0.332738					-0.0618706	0.766042
CHIP6_2892	STY3018	t2797	spak	secretory protein (associated with virulence)	1	Cell envelope	Surface structures	2889969	2890376		STY3018					t2797					SPA2753	STM2895	3	2					1		1	1	1	1							4.31599	0.0050857	1	3.05761	0.0036611	1	2.61605	0.0166064	1
CHIP7_5449	STY3029				1	Pseudogene	Pseudogene	2898592	2899034	pseudogene	STY3029										SPA2762		2	5		1		1		1	1	1	1	1										-1.21794	0.0049632	1	-1.39258	0.0094933	1
CHIP6_2905	STY3033	t2810	mutS	DNA mismatch repair protein		DNA metabolism	DNA replication, recombination, and repair	2900744	2903311		STY3033					t2810					SPA2766	STM2909	2	5		1		1	1	1	1	1		1										-0.107762	0.616415
CHIP7_5450	STY3038	t2814		possible permease		Transport and binding proteins	Amino acids, peptides and amines	2906016	2907512		STY3038					t2814					SPA2770	STM2913	5	5	1	1	1	1	1	1	1	1	1	1	0.256329	0.212225		-0.287807	0.201543		0.0486114	0.746776		-0.0244903	0.824189		-0.114777	0.349881
CHIP6_2910	STY3040	t2816	hyi	putative hydroxypyruvate isomerase		Hypothetical proteins	Conserved	2908499	2909275		STY3040					t2816					SPA2772	STM2915	2	5		1		1	1	1		1	1	1							-0.671944	0.128611
CHIP6_2911	STY3041	t2817		possible sugar aldolase		Energy metabolism	Sugars	2909280	2909918		STY3041					t2817					SPA2773	STM2916	3	5		1		1	1	1	1	1	1	1							1.85132	0.0281812	1	0.249711	0.147921		1.4801	0.0101112	1
CHIP6_2918	STY3048	t2824		conserved hypothetical protein		Hypothetical proteins	Conserved	2914796	2915032		STY3048					t2824	t2825		1		SPA2779	STM2923	4	2			1		1		1	1	1	1				5.21631						5.29326			4.96042
CHIP6_2919	STY3049	t2825	rpoS	RNA polymerase sigma subunit RpoS (sigma-38)		Transcription	Transcription factors	2915077	2916069		STY3049					t2825					SPA2780	STM2924	3	5		1	1	1		1	1	1	1	1				-1.24109	0.0037638	1				-1.09423	0.0256536	1	-1.14816	0.0133281	1
CHIP6_2920	STY3050	t2826	nlpD	lipoprotein NlpD precursor		Unclassified	Role category not yet assigned	2916132	2917253		STY3050					t2826					SPA2781	STM2925	5	5	1	1	1	1	1	1	1	1	1	1	2.14391	0.0140484	1	1.27169	0.0205489	1	0.741958	0.0437111					0.564137	0.0405991
CHIP6_2922	STY3052	t2828	surE	stationary-phase survival protein		Cellular processes	Adaptations to atypical conditions	2918049	2918810		STY3052					t2828					SPA2783	STM2927	1	5		1		1	1	1		1		1							-0.0661348	0.809441
CHIP6_2928	STY3058	t2834	cysC	adenosine 5-phosphosulfate kinase		Central intermediary metabolism	Sulfur metabolism	2921921	2922526		STY3058					t2834					SPA2789	STM2933	1	5		1		1		1		1	1	1													1.30953	0.0093072	1
CHIP6_2929	STY3059	t2835	cysN	ATP sulfurylase (ATP:sulfate adenyltransferase) subunit		Protein synthesis	Translation factors	2922513	2923952		STY3059					t2835					SPA2790	STM2934	1	5		1		1		1	1	1		1										-0.0892273	0.526441
CHIP6_2930	STY3060	t2836	cysD	ATP sulfurylase (ATP:sulfate adenyltransferase)		Central intermediary metabolism	Sulfur metabolism	2923962	2924870		STY3060					t2836					SPA2791	STM2935	1	5		1		1	1	1		1		1							1.73102	0.0065009	1
CHIP6_2931	STY3061	t2837	iap	alkaline phosphatase isozyme conversion protein		Hypothetical proteins	Conserved	2925121	2926167		STY3061					t2837					SPA2792	STM2936	1	5		1		1		1		1	1	1													1.28083	0.0403821	1
CHIP6_4792	STY3070	t2844		hypothetical protein		Hypothetical proteins	Conserved	2931004	2932539		STY3070					t2844					SPA2799		1	5		1		1		1	1	1		1										-1.82215	0.004984	1
CHIP6_4793	STY3071	t2845		conserved hypothetical protein		Hypothetical proteins	Conserved	2932897	2935104		STY3071					t2845					SPA2800		1	5		1		1		1	1	1		1
CHIP6_2941	STY3074	t2847	cysH	3-phosphoadenosine 5-phosphosulfate sulfotransferase		Central intermediary metabolism	Sulfur metabolism	2937019	2937753		STY3074					t2847					SPA2802	STM2946	2	5		1		1		1	1	1	1	1										3.2143	0.0101385	1	2.62525	0.003516	1
CHIP6_2944	STY3076	t2849	cysJ	sulfite reductase (NADPH) flavoprotein beta subunit		Central intermediary metabolism	Sulfur metabolism	2939541	2941340		STY3076					t2849					SPA2804	STM2948	5	5	1	1	1	1	1	1	1	1	1	1	0.0375501	0.803709		0.875199	0.0175244		0.442154	0.137527		0.600268	0.0447422		0.307018	0.209889
CHIP6_2945	STY3077	t2850		putative 6-pyruvoyl tetrahydrobiopterin synthase		Biosynthesis of cofactors, prosthetic groups, and carriers	Other	2941776	2942138		STY3077					t2850					SPA2805	STM2949	5	1	1		1		1		1		1	1	6.29983	0.0030386	1	5.26231	0.0031656	1	6.43989	0.0050857	1	6.16803			4.22151
CHIP6_2946	STY3078	t2851		Similar to hypothetical proteins of archeal origin e.g. Pyrococcus abyssi hypothetical 30.2 kDa protein pab0518 TR:Q9V0M3 (EMBL:AJ248285) (272 aa) fasta scores: E(): 3.5e-26, 38.7% id in 261 aa, and to Methanobacterium thermoautotrophicum conserved protei		Cellular processes	Toxin production and resistance	2942228	2943025		STY3078					t2851					SPA2806	STM2950	5	5	1	1	1	1	1	1	1	1	1	1				-0.203824	0.213481								0.372665	0.242505
CHIP6_2947	STY3080	t2852		conserved hypothetical protein		Regulatory functions	Other	2943509	2944180		STY3080					t2852					SPA2807	STM2951	4	5		1	1	1	1	1	1	1	1	1				-0.210403	0.248192		-0.826863	0.0709027		0.237652	0.242771		-0.703904	0.0145078
CHIP6_2948	STY3081	t2853	eno	enolase		Energy metabolism	Glycolysis/gluconeogenesis	2944316	2945614		STY3081					t2853					SPA2809	STM2952	5	5	1	1	1	1	1	1	1	1	1	1	0.182782	0.288953		0.218717	0.248516					0.327051	0.185239		0.361033	0.127643
CHIP6_2949	STY3082	t2854	pyrG	CTP synthetase		Purines, pyrimidines, nucleosides, and nucleotides	Pyrimidine ribonucleotide biosynthesis	2945697	2947334		STY3082					t2854					SPA2810	STM2953	2	5		1		1	1	1	1	1		1							-1.23084	0.0577415		-2.12619	0.0112231	1
CHIP7_5451	STY3084		steA			Pseudogene	Pseudogene	2948970	2949557	pseudogene	STY3084				1						SPA2812		1	5		1		1		1	1	1		1										0.702769	0.0228191
CHIP7_5524	STY3084		steA			Pseudogene	Pseudogene	2948970	2949557	pseudogene	STY3084				1						SPA2812		1	5		1		1		1	1	1		1										-0.518798	0.0434237
CHIP6_2954	STY3095	t2866	ygcA	putative RNA methyltransferase		Protein synthesis	tRNA and rRNA base modification	2960705	2962000		STY3095					t2866					SPA2822	STM2957	1	5		1		1		1		1	1	1													0.228463	0.648967
CHIP6_2956	STY3097	t2868		conserved hypothetical protein		Hypothetical proteins	Conserved	2964858	2966000		STY3097					t2868					SPA2824	STM2959	5	5	1	1	1	1	1	1	1	1	1	1				0.0622817	0.819908
CHIP6_2963	STY3107	t2876		conserved hypothetical protein		Hypothetical proteins	Conserved	2973418	2974266		STY3107					t2876					SPA2832	STM2968	5	5	1	1	1	1	1	1	1	1	1	1	1.8601	0.0121363	1	0.265312	0.109041		0.0934915	0.634916		0.226817	0.148137		0.128096	0.443191
CHIP6_2964	STY3108	t2877	ygdH	conserved hypothetical protein		Hypothetical proteins	Conserved	2974380	2975744		STY3108					t2877					SPA2833	STM2969	5	5	1	1	1	1	1	1	1	1	1	1	0.707788	0.0536516		0.229708	0.206727		0.675388	0.0469332		0.181167	0.447504		0.301767	0.208838
CHIP6_2965	STY3109	t2878	sdaC	putative serine transporter		Transport and binding proteins	Amino acids, peptides and amines	2976309	2977598		STY3109					t2878					SPA2834	STM2970	5	5	1	1	1	1	1	1	1	1	1	1	2.85381	0.0029607	1	2.21294	0.012817	1	2.31449	0.0114367	1	0.849541	0.0195805		0.740265	0.0132686
CHIP7_5377	STY3115	t2883	fucP	L-fucose permease		Transport and binding proteins	Carbohydrates, organic alcohols, and acids	2982410	2983726		STY3115					t2883					SPA2839	STM2975	5	5	1	1	1	1	1	1	1	1	1	1	1.0816	0.0209697	1	0.449813	0.0365217		0.286381	0.405896		-0.0184054	0.924116		-0.292422	0.208784
CHIP6_2970	STY3116	t2884	fucI	L-fuculose isomerase		Energy metabolism	Sugars	2983758	2985488		STY3116					t2884					SPA2840	STM2976	3	5		1		1	1	1	1	1	1	1							1.32261	0.0097453	1	-0.559884	0.0107592		0.0505236	0.697355
CHIP6_2974	STY3120	t2888	ygdE	conserved hypothetical protein		Hypothetical proteins	Conserved	2988303	2989403		STY3120					t2888					SPA2844	STM2980	1	5		1		1		1		1	1	1													-0.92331	0.0155345
CHIP6_2977	STY3123	t2891		possible lipoprotein		Cell envelope	Other	2991074	2991301		STY3123					t2891					SPA2848	STM2983	2								1		1											5.47292			5.01148
CHIP6_2978	STY3124	t2892		possible aminotransferase		Central intermediary metabolism	Other	2991494	2992699		STY3124					t2892					SPA2849	STM2984	1	4		1	1	1				1		1				2.74801	0.0031952	1
CHIP6_2980	STY3126	t2894		putative membrane protein		Unknown function	General	2993415	2994329		STY3126					t2894					SPA2851	STM2986.Sc	1	1				1	1												3.92747	0.0214556	1
CHIP6_2981	STY3127	t2895		conserved hypothetical protein		Unknown function	General	2994381	2995187		STY3127					t2895					SPA2852	STM2987	1	5		1		1		1		1	1	1													-1.12686	0.0046309	1
CHIP6_2982	STY3128	t2896	mltA	membrane-bound lytic murein transglycosylase A precursor		Cell envelope	Biosynthesis and degradation of murein sacculus and peptidoglycan	2995296	2996393		STY3128					t2896					SPA2853	STM2988	5	5	1	1	1	1	1	1	1	1	1	1	0.528173	0.0406354		-0.01339	0.90327		-0.224945	0.168268		0.113995	0.575323		-0.382573	0.0696681
CHIP6_2984	STY3130	t2900	argA	N-acetylglutamate synthase		Amino acid biosynthesis	Glutamate family	2998379	2999710		STY3130					t2900					SPA2857	STM2992	1	5		1		1	1	1		1		1
CHIP6_2985	STY3131	t2901	recD	exonuclease V alpha-subunit		DNA metabolism	DNA replication, recombination, and repair	2999813	3001648		STY3131					t2901					SPA2858	STM2993	5	5	1	1	1	1	1	1	1	1	1	1	0.416343	0.149295		0.669466	0.115919					0.259558	0.132426		0.670841	0.0658163
CHIP6_2986	STY3132	t2902	recB	exonuclease V subunit		DNA metabolism	DNA replication, recombination, and repair	3001645	3005190		STY3132					t2902					SPA2859	STM2994	5	5	1	1	1	1	1	1	1	1	1	1	-0.367853	0.217047		-0.439762	0.0925911		-0.366198	0.186208		-1.03161	0.0076406	1	-1.08387	0.0077072	1
CHIP6_2987	STY3133	t2903	ptr	protease III precursor (pitrilysin)		Protein fate	Degradation of proteins, peptides, and glycopeptides	3005183	3008071		STY3133					t2903					SPA2860	STM2995	1	5		1		1		1	1	1		1										-0.369807	0.197344
CHIP6_2993	STY3142	t2910	thyA	thymidylate synthetase		Purines, pyrimidines, nucleosides, and nucleotides	2'-Deoxyribonucleotide metabolism	3014265	3015059		STY3142					t2910					SPA2866	STM3001	1	5		1		1	1	1		1		1							0.408683	0.128615
CHIP6_2998	STY3148	t2914	mutH	DNA mismatch repair protein		Unclassified	Role category not yet assigned	3019626	3020321		STY3148					t2914					SPA2870	STM3005	2	5		1		1	1	1	1	1		1							-1.36286	0.0072162	1	-0.545386	0.0210146
CHIP6_3001	STY3151	t2917		possible oxidoreductase		Energy metabolism	Electron transport	3021796	3022836		STY3151					t2917					SPA2873	STM3008	1	5		1		1		1		1	1	1													-1.11383	0.0097091	1
CHIP6_3002	STY3152	t2918	ygeD	putative membrane protein		Cell envelope	Other	3022923	3024125		STY3152					t2918					SPA2874	STM3009	1	5		1		1	1	1		1		1							-0.25087	0.212613
CHIP6_3003	STY3153	t2919	aas	2-acylglycerophosphoethanolamine acyl transferase/acyl carrier protein synthetase		Fatty acid and phospholipid metabolism	Other	3024118	3026277		STY3153					t2919					SPA2875	STM3010	2	5		1	1	1		1	1	1		1				-0.511601	0.0265224
CHIP6_3004	STY3155	t2921	galR	galactose operon repressor		Energy metabolism	Sugars	3027580	3028608		STY3155					t2921					SPA2878	STM3011	1	4		1		1	1			1		1							2.76363	0.029904	1
CHIP6_3005	STY3156	t2922		possible regulatory protein		Regulatory functions	Other	3028619	3029641		STY3156					t2922					SPA2879	STM3012	3	5	1	1		1	1	1		1	1	1	-1.79848	0.0043104	1				-2.25672	0.0057804	1				-1.30666	0.0298906	1
CHIP6_3006	STY3157	t2923	lysA	diaminopimelate decarboxylase		Amino acid biosynthesis	Aspartate family	3029651	3030913		STY3157					t2923					SPA2880	STM3013	5	5	1	1	1	1	1	1	1	1	1	1	0.77949	0.0354335		0.566735	0.0282988		1.24992	0.0134145	1	1.20353	0.014698	1	0.755024	0.0167651
CHIP6_3009	STY3160	t2926	araE	L-arabinose isomerase		Transport and binding proteins	Carbohydrates, organic alcohols, and acids	3032758	3034173		STY3160					t2926					SPA2883	STM3016	5	5	1	1	1	1	1	1	1	1	1	1	1.34051	0.0039563	1	0.632405	0.0111847		0.428213	0.0374931		0.275068	0.161116		0.460802	0.0472739
CHIP6_3010	STY3162	t2927	kduD	2-keto-3-deoxygluconate oxidoreductase		Unknown function	Enzymes of unknown specificity	3034527	3035288		STY3162					t2927					SPA2884	STM3017	1	5		1		1		1		1	1	1													-0.460166	0.0651936
CHIP6_3011	STY3163	t2928	kduI	5-keto-4-deoxyuronate isomerase		Energy metabolism	Other	3035343	3036179		STY3163					t2928					SPA2885	STM3018	1	5		1		1		1		1	1	1													-0.270491	0.146017
CHIP6_3012	STY3164	t2929	yqeF	probable acetyl-CoA acetyltransferase		Fatty acid and phospholipid metabolism	Other	3036609	3037787		STY3164					t2929					SPA2886	STM3019	1	5		1		1		1		1	1	1													-1.25196	0.0144851	1
CHIP6_3015	STY3167	t2932		probable amino acid transport protein		Transport and binding proteins	Amino acids, peptides and amines	3039474	3040703		STY3167					t2932					SPA2889	STM3022	2	2							1	1	1	1										1.75862	0.0135639	1	1.38351	0.0283768	1
CHIP6_3019	STY3173	t2936		hypothetical protein		Hypothetical proteins	Conserved	3042943	3043455		STY3173					t2936					SPA2893	STM3025.1N	3	5		1		1	1	1	1	1	1	1							1.02818	0.0200177	1	-0.209042	0.169095		0.653901	0.0167408
CHIP6_3021	STY3175	t2938	stdC	probable fimbrial chaperone protein		Cell envelope	Surface structures	3044673	3045416		STY3175					t2938					SPA2895	STM3027	1	5		1		1		1	1	1		1										-0.286784	0.169423
CHIP6_3022	STY3176	t2939	stdB	probable outer membrane fimbrial usher protein		Unclassified	Role category not yet assigned	3045457	3047946		STY3176					t2939					SPA2896	STM3028	5	5	1	1	1	1	1	1	1	1	1	1	2.4693	0.0030493	1				0.806222	0.0310651		0.938825	0.0225604		0.942018	0.0178753
CHIP6_3025	STY3179	t2942		outer membrane protein (associated with virulence)		Unclassified	Role category not yet assigned	3050045	3050581		STY3179					t2942					SPA2899	STM3031	1	5		1		1	1	1		1		1
CHIP6_3030	STY3195	t2957		probable isomerase		DNA metabolism	DNA replication, recombination, and repair	3061120	3061665		STY3195					t2957					SPA2907	STM3039	1	5		1		1		1	1	1		1										-0.39651	0.0390282
CHIP6_3031	STY3196	t2958	lysS	lysyl tRNA synthetase (LysRS)		Protein synthesis	tRNA aminoacylation	3061741	3063258		STY3196					t2958					SPA2908	STM3040	2	5		1		1		1	1	1	1	1										-1.39753	0.008328	1	-1.26952	0.0108083	1
CHIP6_3032	STY3197		prfB	peptide chain release factor 2 (RF-2)		Protein synthesis	Translation factors	3063268	3064366		STY3197										SPA2909	STM3041c	1	5		1		1		1		1	1	1													-1.24404	0.0094325	1
CHIP6_3033	STY3198	t2960	recJ	single-stranded DNA-specific exonuclease		DNA metabolism	DNA replication, recombination, and repair	3064471	3066204		STY3198					t2960					SPA2910	STM3042	1	5		1		1	1	1		1		1
CHIP6_3035	STY3200	t2962	xerD	site-specific integrase/recombinase		Mobile and extrachromosomal element functions	Prophage functions	3066947	3067843		STY3200					t2962					SPA2912	STM3044	1	5		1		1		1	1	1		1										-1.29851	0.0107348	1
CHIP6_3039	STY3204	t2966		conserved hypothetical protein		Unknown function	General	3069440	3070420		STY3204					t2966					SPA2916	STM3048	5	5	1	1	1	1	1	1	1	1	1	1				1.12416	0.009491	1	0.491586	0.155134		-0.0305933	0.871429		0.504617	0.0516922
CHIP6_3041	STY3206	t2968		conserved hypothetical protein		Hypothetical proteins	Conserved	3071359	3071670		STY3206					t2968					SPA2918	STM3050	3	2					1		1	1	1	1										5.62376	0.0036953	1	4.62704	0.0054769	1
CHIP6_3045	STY3210	t2972	gcvH	glycine cleavage system H protein		Energy metabolism	Amino acids and amines	3077695	3078087		STY3210					t2972					SPA2922	STM3054	5	2	1		1		1		1	1	1	1	3.67813	0.0831738		4.34588			3.53444	0.0050514	1	3.84942	0.0526908		2.74971	0.0049868	1
CHIP6_3046	STY3211	t2973	gcvT	aminomethyltransferase		Energy metabolism	Amino acids and amines	3078110	3079204		STY3211					t2973					SPA2923	STM3055	5	5	1	1	1	1	1	1	1	1	1	1				1.37569	0.0070591	1	1.10413	0.0203305	1	0.925987	0.0116461		0.530049	0.102146
CHIP6_3048	STY3213	t2975	visB	2-octaprenyl-6-methoxyphenol hydroxylase		Biosynthesis of cofactors, prosthetic groups, and carriers	Menaquinone and ubiquinone	3080990	3082168		STY3213					t2975					SPA2925	STM3057	2	5		1		1		1	1	1	1	1										-0.0364265	0.84241		0.0307694	0.805945
CHIP6_3050	STY3215	t2977		conserved hypothetical protein		Hypothetical proteins	Conserved	3083507	3084091		STY3215					t2977					SPA2927	STM3059.S	5	5	1	1	1	1	1	1	1	1	1	1	3.75178	0.0505805		3.10441	0.0062895	1	2.70056	0.0841784					2.02207	0.0123611	1
CHIP6_3054	STY3219	t2981	rpiA	ribose 5-phosphate isomerase		Energy metabolism	Pentose phosphate pathway	3087302	3087961		STY3219					t2981					SPA2934	STM3063	1	5		1		1	1	1		1		1							-0.408849	0.0709624
CHIP6_3056	STY3221	t2983		conserved hypothetical protein		Hypothetical proteins	Conserved	3089273	3090019		STY3221					t2983					SPA2936	STM3065	5	5	1	1	1	1	1	1	1	1	1	1	-0.0928939	0.573402		-0.163843	0.487265					-0.0525967	0.84793
CHIP6_3059	STY3226	t2987	fba	fructose 1,6-bisphosphate aldolase		Energy metabolism	Glycolysis/gluconeogenesis	3092747	3093826		STY3226					t2987					SPA2939	STM3068	5	5	1	1	1	1	1	1	1	1	1	1	2.03815	0.0059187	1	2.11682	0.0043853	1							0.691604	0.0161723
CHIP6_3060	STY3227	t2988	pgk	phosphoglycerate kinase		Energy metabolism	Glycolysis/gluconeogenesis	3093928	3095091		STY3227					t2988					SPA2940	STM3069	5	5	1	1	1	1	1	1	1	1	1	1				1.2553	0.0119693	1	0.878852	0.056332		0.899036	0.0168449		0.925264	0.0076874
CHIP6_3061	STY3228	t2989	epd	D-erythrose 4-phosphate dehydrogenase		Energy metabolism	Glycolysis/gluconeogenesis	3095113	3096159		STY3228					t2989					SPA2941	STM3070	2	5		1		1		1	1	1	1	1										-1.37627	0.0083052	1	-1.30773	0.0295611	1
CHIP6_3063	STY3230	t2991		putative membrane protein		Hypothetical proteins	Conserved	3096984	3097562		STY3230					t2991					SPA2943	STM3072	1	5		1		1		1	1	1		1										-0.957669	0.0086711
CHIP6_3066	STY3233	t2994		possible ABC-transport protein, ATP-binding component		Transport and binding proteins	Unknown substrate	3098929	3099585		STY3233					t2994					SPA2946	STM3075	1	5		1		1	1	1		1		1							3.07469	0.0049444	1
CHIP6_3067	STY3236	t2996	tktA	transketolase		Energy metabolism	Pentose phosphate pathway	3100337	3102328		STY3236					t2996					SPA2947	STM3076	4	5		1	1	1	1	1	1	1	1	1				1.32395	0.0085688	1	1.53144	0.046801	1	0.713251	0.0664526		0.88253	0.0357963
CHIP6_3077	STY3240	t2999	speA	biosynthetic arginine decarboxylase		Central intermediary metabolism	Polyamine biosynthesis	3104611	3106587		STY3240					t2999					SPA2950	STM3086	5	5	1	1	1	1	1	1	1	1	1	1	0.938015	0.0098971		0.927893	0.03523		0.288081	0.136341		0.251777	0.161331		0.555899	0.0248663
CHIP6_3081	STY3244	t3003	galP	galactose-proton symport (galactose transporter)		Transport and binding proteins	Carbohydrates, organic alcohols, and acids	3109024	3110418		STY3244					t3003					SPA2954	STM3091	1	4		1		1				1	1	1													2.99524	0.0034732	1
CHIP6_3082	STY3245	t3004		conserved hypothetical protein		Regulatory functions	Other	3110497	3110994		STY3245					t3004					SPA2955	STM3092	4	4		1	1		1	1	1	1	1	1				4.51778			2.34151	0.0879839		1.60922	0.0199257	1	2.16476	0.0174202	1
CHIP6_3088	STY3251	t3010	kdgR	probable global regulatory protein		Regulatory functions	DNA interactions	3114814	3115500		STY3251					t3010					SPA2961	STM3098	1	5		1		1	1	1		1		1							2.87703	0.0053183	1
CHIP6_3091	STY3254	t3013		putative membrane protein		Unclassified	Role category not yet assigned	3117351	3117917		STY3254					t3013					SPA2964	STM3101	1	5		1		1		1		1	1	1													-0.370613	0.0843565
CHIP6_3093	STY3256	t3015		conserved hypothetical protein		Unknown function	General	3118212	3118805		STY3256					t3015					SPA2966	STM3103	4	2			1		1		1	1	1	1				4.68139	0.0030126	1	4.95676	0.132206		3.25094	0.0055336	1	3.08906	0.0034313	1
CHIP6_3094	STY3257	t3016		possible oxygen-independent coproporphyrinogen III oxidase		Biosynthesis of cofactors, prosthetic groups, and carriers	Heme, porphyrin, and cobalamin	3118798	3119934		STY3257					t3016					SPA2967	STM3104	4	5		1	1	1	1	1	1	1	1	1				-0.709634	0.0213171		-0.348303	0.26611		-0.0297717	0.869146		-0.080158	0.704854
CHIP6_3096	STY3259	t3018	ansB	L-asparaginase		Energy metabolism	Amino acids and amines	3121165	3122211		STY3259					t3018					SPA2969	STM3106	2	5		1		1	1	1		1	1	1							0.511016	0.0255072					0.118371	0.359707
CHIP6_3099	STY3264	t3022		conserved hypothetical protein		Unknown function	Enzymes of unknown specificity	3124206	3124925		STY3264					t3022					SPA2972	STM3109	5	5	1	1	1	1	1	1	1	1	1	1	0.880254	0.117192		0.331255	0.0320575		0.17381	0.256562		0.323359	0.102497		0.332746	0.0865215
CHIP6_3100	STY3265	t3023	mutY	A/G-specific adenine glycosylase		DNA metabolism	DNA replication, recombination, and repair	3125080	3126132		STY3265					t3023					SPA2973	STM3110	2	5		1		1		1	1	1	1	1										0.538245	0.040784		1.51312	0.0088183	1
CHIP6_3102	STY3267	t3025	mltC	membrane-bound lytic murein transglycosylase C		Cell envelope	Biosynthesis and degradation of murein sacculus and peptidoglycan	3126548	3127633		STY3267					t3025					SPA2975	STM3112	5	5	1	1	1	1	1	1	1	1	1	1	0.642785	0.025714		0.79198	0.0169024		0.877249	0.0212635		-0.41105	0.0578948		0.609334	0.0204521
CHIP6_3103	STY3268	t3026	nupG	nucleoside permease		Transport and binding proteins	Nucleosides, purines and pyrimidines	3127850	3129106		STY3268					t3026					SPA2976	STM3113	5	5	1	1	1	1	1	1	1	1	1	1	1.42164	0.0058975	1	1.3022	0.0194646	1	1.61641	0.015811	1	0.766315	0.0188899		-0.058106	0.786595
CHIP6_3105	STY3272	t3028	yqgA	putative membrane protein		Cell envelope	Other	3131717	3132424		STY3272					t3028					SPA2978	STM3115	5	5	1	1	1	1	1	1	1	1	1	1	-0.854482	0.0203477		-0.064478	0.720699		-1.06263	0.0063454	1	-0.797596	0.0218664		-0.258664	0.16715
CHIP6_3115	STY3295	t3048		possible amino acid transport protein	13	Transport and binding proteins	Amino acids, peptides and amines	3141263	3142762		STY3295					t3048					SPA2994	STM3126	5	5	1	1	1	1	1	1	1	1	1	1	-1.5963	0.0048691	1	-0.717843	0.0180563		-0.726768	0.0473088		-1.13747	0.0078855	1	-1.51139	0.0039925	1
CHIP6_3117	STY3297	t3050	ordL	putative oxidoreductase	13	Hypothetical proteins	Conserved	3143359	3144660		STY3297					t3050					SPA2996	STM3128	2	5		1		1	1	1	1	1		1										-0.442621	0.201193
CHIP6_3118	STY3298	t3051		possible aldehyde dehydrogenase	13	Energy metabolism	Other	3144822	3146306		STY3298					t3051					SPA2997	STM3129	5	5	1	1	1	1	1	1	1	1	1	1	1.19752	0.0242902	1	1.14258	0.0091923	1	1.51064	0.0294509	1	-0.0877246	0.587734		-0.353482	0.063455
CHIP6_3122	STY3303	t3054		possible hydrolase	13	Unclassified	Role category not yet assigned	3148995	3149714		STY3303					t3054					SPA3001	STM3133	4	5		1	1	1	1	1	1	1	1	1				1.11402	0.0066095	1	1.28498	0.0432985	1	0.853162	0.0568549		0.540252	0.0287866
CHIP6_3123	STY3305	t3055	exuT	hexuronate transporter	13	Transport and binding proteins	Carbohydrates, organic alcohols, and acids	3150313	3151617		STY3305					t3055					SPA3002	STM3134	5	5	1	1	1	1	1	1	1	1	1	1	0.451634	0.0339964		-0.3627	0.123172		-0.277056	0.379651		-0.518345	0.0811695		-0.400653	0.0402071
CHIP6_3125	STY3307	t3057	uxuB	D-mannonate oxidoreductase	13	Energy metabolism	Sugars	3153317	3154789		STY3307					t3057					SPA3004	STM3136	1	5		1		1		1		1	1	1													0.259805	0.230679
CHIP6_3126	STY3308	t3058	uxaC	uronate isomerase (glucuronate isomerase)	13	Energy metabolism	Sugars	3154801	3156213		STY3308					t3058					SPA3005	STM3137	5	5	1	1	1	1	1	1	1	1	1	1	1.1202	0.0206806	1	-0.220852	0.14722		-0.0297412	0.848113		-0.114993	0.588278
CHIP6_3128	STY3310	t3060	gsp	glutathionylspermidine synthetase/amidase		Unclassified	Role category not yet assigned	3158238	3160094		STY3310					t3060					SPA3007	STM3139	4	5		1	1	1	1	1	1	1	1	1				1.97992	0.006091	1	1.82959	0.0184986	1	0.887396	0.0682291		0.721066	0.0697388
CHIP6_3129	STY3311	t3061		possible transferase		Unclassified	Role category not yet assigned	3160321	3161187		STY3311					t3061					SPA3008	STM3140	1	5		1		1		1		1	1	1													0.757359	0.0143748
CHIP6_3131	STY3313	t3063		possible ABC-transport protein, periplasmic-binding component		Transport and binding proteins	Cations and iron carrying compounds	3161965	3163017		STY3313					t3063					SPA3010	STM3142	5	5	1	1	1	1	1	1	1	1	1	1	0.040778	0.882149		0.442217	0.0569984		0.285342	0.205881		1.28186	0.0187669	1	0.602814	0.0337136
CHIP6_3136	STY3318	t3068	hybC	hydrogenase-2 large subunit		Energy metabolism	Electron transport	3164678	3166381		STY3318					t3068					SPA3015	STM3147	5	5	1	1	1	1	1	1	1	1	1	1	-1.07599	0.0209257	1	-0.7881	0.0110612		-0.986242	0.0155153		0.0144254	0.937412		-0.62899	0.0153887
CHIP6_3138	STY3320	t3070	hybA	hydrogenase-2 small subunit		Energy metabolism	Anaerobic	3167546	3168532		STY3320					t3070					SPA3017	STM3149	1	5		1		1		1	1	1		1										1.01096	0.0139788	1
CHIP6_3140	STY3323	t3072		conserved hypothetical protein		Hypothetical proteins	Conserved	3169843	3170130		STY3323					t3072					SPA3019	STM3151	1	2							1	1		1										2.09463	0.0055125	1
CHIP6_3141	STY3325					Pseudogene	Pseudogene	3170215	3171858	pseudogene	STY3325										SPA3020	STM3152	5	5	1	1	1	1	1	1	1	1	1	1	0.960833	0.0533507		0.967323	0.0700473		0.670454	0.0273293		0.159368	0.315821		0.5937	0.0645799
CHIP6_3150	STY3333	t3081	metC	beta-cystathionase		Amino acid biosynthesis	Aspartate family	3176677	3177864		STY3333					t3081					SPA3029	STM3161	1	5		1		1		1	1	1		1
CHIP6_3151	STY3334	t3082	yghB	DedA-family integral membrane protein		Unknown function	General	3178004	3178663		STY3334					t3082					SPA3030	STM3162	5	5	1	1	1	1	1	1	1	1	1	1	1.03366	0.0291068	1	1.10069	0.0099231	1	0.914094	0.0196955		0.801642	0.0233619		0.543838	0.0426751
CHIP6_3153	STY3337	t3084		probable alcohol dehydrogenase		Energy metabolism	Fermentation	3179819	3180982		STY3337					t3084					SPA3032	STM3164	4	5		1	1	1	1	1	1	1	1	1				1.03492	0.0388202	1	0.719111	0.0253985		0.145728	0.536847		0.300256	0.139596
CHIP6_4818	STY3343	t3089		putative exported protein		No Data	No Data	3186507	3187928		STY3343					t3089					SPA3037		1	5		1		1	1	1		1		1							0.714097	0.0758435
CHIP6_4820	STY3345	t3091		hypothetical protein		No Data	No Data	3189433	3190416		STY3345					t3091					SPA3039		1	5		1		1		1		1	1	1													0.395078	0.0755351
CHIP6_3161	STY3349	t3093	sufI	SufI protein		Unclassified	Role category not yet assigned	3191970	3193382		STY3349					t3093					SPA3041	STM3172	2	5		1	1	1		1		1	1	1				0.676446	0.0108636								1.27084	0.009287	1
CHIP6_3166	STY3354	t3098		probable two-component system response regulator.		Regulatory functions	Other	3198301	3198960		STY3354					t3098					SPA3046	STM3177	1	5		1		1		1	1	1		1										0.220849	0.246188
CHIP6_3168	STY3356					Pseudogene	Pseudogene	3200413	3200993	pseudogene	STY3356										SPA3048	STM3179	5	5	1	1	1	1	1	1	1	1	1	1	1.3151	0.006683	1	1.05658	0.0089111	1	0.99937	0.0248453		0.391256	0.117679		0.323266	0.0425097
CHIP6_3170	STY3359	t3102	parE	topoisomerase IV subunit B		DNA metabolism	DNA replication, recombination, and repair	3201464	3203356		STY3359					t3102					SPA3050	STM3181	1	5		1		1	1	1		1		1							-0.322554	0.158912
CHIP6_3171	STY3360	t3103		conserved hypothetical protein		Hypothetical proteins	Conserved	3203384	3203965		STY3360					t3103					SPA3051	STM3182	2	5		1		1		1	1	1	1	1										0.789434	0.0213236		1.0139	0.0315527	1
CHIP6_3176	STY3365	t3108		possible lipoprotein		Hypothetical proteins	Conserved	3207757	3208428		STY3365					t3108					SPA3056	STM3187	1	5		1		1		1		1	1	1
CHIP6_3178	STY3367	t3110		conserved hypothetical protein		Hypothetical proteins	Conserved	3209659	3210489		STY3367					t3110					SPA3058	STM3189	1	5		1	1	1		1		1		1				1.49056	0.0055725	1
CHIP6_3179	STY3368	t3111		putative membrane protein		Transport and binding proteins	Unknown substrate	3210588	3211361		STY3368					t3111					SPA3059	STM3190	1	5		1		1		1		1	1	1													0.392517	0.0706061
CHIP6_3183	STY3372	t3114	dsbB	disulfide isomerase		Cell envelope	Surface structures	3214506	3215183		STY3372					t3114					SPA3062	STM3194	5	5	1	1	1	1	1	1	1	1	1	1	0.486006	0.0540777		0.35298	0.113883					0.29875	0.187295		-0.0537186	0.811087
CHIP6_3184	STY3373	t3115	ribB	3,4-dihydroxy-2-butanone 4-phosphate synthase		Biosynthesis of cofactors, prosthetic groups, and carriers	Riboflavin, FMN, and FAD	3215354	3216007		STY3373					t3115					SPA3063	STM3195	2	3		1	1	1			1	1						2.30375	0.004372	1				1.51234	0.0122346	1
CHIP6_3185	STY3375	t3116		conserved hypothetical protein		Hypothetical proteins	Conserved	3216384	3216740		STY3375					t3116					SPA3064	STM3196.S	5	5	1	1	1	1	1	1	1	1	1	1				3.47558	0.0069838	1
CHIP6_3189	STY3379	t3120	rfaE	ADP-heptose synthase		Cellular processes	Adaptations to atypical conditions	3220060	3221493		STY3379					t3120					SPA3068	STM3200	5	5	1	1	1	1	1	1	1	1	1	1	-0.510109	0.122178		0.913799	0.0135039		0.975583	0.0119082		-0.0942224	0.719509		0.432502	0.0951445
CHIP6_3192	STY3382	t3123		putative membrane protein		Hypothetical proteins	Conserved	3226045	3226659		STY3382					t3123					SPA3071	STM3203	5	5	1	1	1	1	1	1	1	1	1	1				2.04009	0.0042403	1				1.64043	0.0060759	1
CHIP6_3193	STY3383	t3124	cca	tRNA nucleotidyltransferase		Transcription	RNA processing	3226722	3227963		STY3383					t3124					SPA3072	STM3204	5	5	1	1	1	1	1	1	1	1	1	1	-0.0901208	0.603932		0.255744	0.192654		0.314679	0.154927		-0.0896763	0.492671		0.0621209	0.702251
CHIP6_3199	STY3389	t3130	dnaG	DNA primase		DNA metabolism	DNA replication, recombination, and repair	3232006	3233751		STY3389					t3130					SPA3078	STM3210	1	5		1		1		1	1	1		1
CHIP6_3200	STY3390	t3131	rpoD	RNA polymerase sigma-70 factor		Regulatory functions	Other	3233766	3235748		STY3390					t3131					SPA3079	STM3211.S	5	5	1	1	1	1	1	1	1	1	1	1	1.49649	0.023937	1	0.361382	0.126007		0.849963	0.0660971		0.0081218	0.960803		0.371641	0.105955
CHIP6_3208	STY3400	t3140	ygjO	conserved hypothetical protein		Hypothetical proteins	Conserved	3245856	3246992		STY3400					t3140					SPA3088	STM3220	1	5		1		1		1		1	1	1													1.25446	0.009096	1
CHIP6_3211	STY3403	t3143		possible oxidoreductase		Central intermediary metabolism	Other	3248471	3249505		STY3403					t3143					SPA3091	STM3223	4	5		1	1	1	1	1	1	1	1	1				-0.763201	0.0176421		-1.12773	0.0548415		0.286445	0.260038		-0.219219	0.279678
CHIP6_3216	STY3408	t3148		putative exported protein		Hypothetical proteins	Conserved	3253884	3254252		STY3408					t3148					SPA3097	STM3228	1	5		1		1	1	1		1		1							1.81665	0.0085636	1
CHIP6_3227	STY3421					Pseudogene	Pseudogene	3260857	3262124	pseudogene	STY3421										SPA3108	STM3239	1	4				1		1	1	1		1										2.06529	0.0037443	1
CHIP6_3229	STY3423	t3161	tdcE	probable formate acetyltransferase		Energy metabolism	Fermentation	3263936	3266230		STY3423					t3161					SPA3110	STM3241	3	4			1	1	1	1		1	1	1				3.70426	0.0085522	1	2.96115	0.0109468	1				2.39078	0.0033116	1
CHIP6_3230	STY3424	t3162	tdcD	propionate kinase		Central intermediary metabolism	Other	3266264	3267472		STY3424					t3162					SPA3111	STM3242	5	5	1	1	1	1	1	1	1	1	1	1	0.686226	0.0797383		0.124999	0.671775		-0.0400492	0.859212		-0.275463	0.193837		-0.489419	0.0400309
CHIP6_3233	STY3428	t3165	tdcA	TDC operon transcriptional activator		Energy metabolism	Amino acids and amines	3269977	3270915		STY3428					t3165					SPA3114	STM3245	1	5		1		1	1	1		1		1							0.180342	0.49276
CHIP6_3234	STY3429	t3167		conserved hypothetical protein		Hypothetical proteins	Conserved	3272367	3273512		STY3429					t3167					SPA3116	STM3247	1	5		1		1		1	1	1		1										-0.160796	0.255305
CHIP6_3236	STY3431	t3169	garL	5-keto-4-deoxy-D-glucarate aldolase		Hypothetical proteins	Conserved	3274526	3275296		STY3431					t3169					SPA3118	STM3249	1	3		1			1			1		1							4.3202	0.0091171	1
CHIP6_3238	STY3433	t3171		possible carbohydrate kinase		Energy metabolism	Sugars	3277638	3278585		STY3433					t3171					SPA3120	STM3251	1	5		1		1		1		1	1	1													-1.30456	0.0086303	1
CHIP6_3242	STY3437	t3175		PTS system, sugar phosphotransferase enzyme IIBC component		Amino acid biosynthesis	Aromatic amino acid family	3281569	3282996		STY3437					t3175					SPA3124	STM3255	3	5		1	1	1	1	1		1	1	1				1.84401	0.0204179	1							3.08892	0.0087781	1
CHIP6_3243	STY3438	t3176		PTS-transport family phosphoryl transfer protein		Transport and binding proteins	Carbohydrates, organic alcohols, and acids	3282983	3283789		STY3438					t3176					SPA3125	STM3256	5	5	1	1	1	1	1	1	1	1	1	1	-0.478703	0.040706		-0.436869	0.0368121		-0.710588	0.0283182		-0.527145	0.0759709		-0.790246	0.0150699
CHIP6_3246	STY3442	t3179	gatB	PTS system, galactitol-specific IIB component		Transport and binding proteins	Carbohydrates, organic alcohols, and acids	3285768	3286052		STY3442					t3179					SPA3128	STM3259	1	5		1		1		1		1	1	1													4.11855
CHIP6_3247	STY3443	t3180	gatC	PTS system, galactitol-specific IIC component		Transport and binding proteins	Carbohydrates, organic alcohols, and acids	3286056	3287429		STY3443					t3180					SPA3129	STM3260	5	5	1	1	1	1	1	1	1	1	1	1	1.25912	0.0288667	1	0.0157305	0.921771		0.827581	0.0455328		-0.296995	0.228523		-0.199947	0.280137
CHIP6_3248	STY3444	t3181	gatD	galactitol-1-phosphate dehydrogenase		Central intermediary metabolism	Other	3287473	3288516		STY3444					t3181					SPA3130	STM3261	4	5	1	1		1	1	1	1	1	1	1	-0.921599	0.0506865					-0.447334	0.0795348		0.0880661	0.559585		-0.285064	0.0628956
CHIP6_3249	STY3445	t3182	gatR	galactitol utilization operon repressor		Regulatory functions	Other	3288627	3289400		STY3445					t3182					SPA3131	STM3262	1	5		1		1	1	1		1		1							0.752115	0.0334821
CHIP6_3252	STY3448	t3185	yraN	conserved hypothetical protein		Hypothetical proteins	Conserved	3292494	3292889		STY3448					t3185					SPA3134	STM3265	4				1		1		1		1					6.52699	0.0069687	1				5.86244			6.02751
CHIP6_3254	STY3450	t3187		possible lipoprotein		Cellular processes	Toxin production and resistance	3293511	3294086		STY3450					t3187					SPA3136	STM3267	4	5		1	1	1	1	1	1	1	1	1				-0.32573	0.0911877		-1.86394	0.0054769	1	0.655361	0.0422317		-0.0171618	0.918026
CHIP6_3256	STY3452	t3189		conserved hypothetical protein		Protein fate	Degradation of proteins, peptides, and glycopeptides	3294919	3295437		STY3452					t3189					SPA3138	STM3269	2	5		1		1	1	1		1	1	1							0.939117	0.029184					0.13542	0.535716
CHIP6_3262	STY3458	t3195	yhbV	conserved hypothetical protein		Hypothetical proteins	Conserved	3298444	3299322		STY3458					t3195					SPA3144	STM3275.S	1	5		1		1	1	1		1		1
CHIP6_3269	STY3463	t3200	pnp	polynucleotide phosphorylase		Transcription	Degradation of RNA	3305058	3307193		STY3463					t3200					SPA3149	STM3282	5	5	1	1	1	1	1	1	1	1	1	1	1.06184	0.0499615	1	1.16953	0.0184344	1				0.864969	0.0867105		1.28128	0.0336289	1
CHIP6_3271	STY3465	t3202	truB	tRNA pseudouridine 55 synthase (psi55 synthase) (p35 protein)		Protein synthesis	tRNA and rRNA base modification	3307855	3308799		STY3465					t3202					SPA3152	STM3284	5	5	1	1	1	1	1	1	1	1	1	1				1.38793	0.0384502	1				0.942692	0.0476152
CHIP6_3274	STY3468	t3205	nusA	L factor		Transcription	Transcription factors	3312124	3313626		STY3468					t3205					SPA3155	STM3287	5	5	1	1	1	1	1	1	1	1	1	1				1.74626	0.0065949	1				0.832968	0.0678887
CHIP6_3276	STY3470	t3208	argG	argininosuccinate synthetase		Amino acid biosynthesis	Glutamate family	3314668	3316077		STY3470					t3208					SPA3158	STM3290.S	5	5	1	1	1	1	1	1	1	1	1	1	1.68726	0.0222373	1	-0.0356894	0.801935		0.336909	0.177057		0.0384925	0.83291		-0.0375842	0.811221
CHIP6_3285	STY3479	t3217		Penicillin-binding protein (D-alanyl-D-alanine carboxypeptidase)		Cell envelope	Biosynthesis and degradation of murein sacculus and peptidoglycan	3323177	3324610		STY3479					t3217					SPA3167	STM3300	1	5		1		1	1	1		1		1							0.385881	0.21491
CHIP6_3289	STY3484	t3222	ispB	octaprenyl-diphosphate synthase		Biosynthesis of cofactors, prosthetic groups, and carriers	Menaquinone and ubiquinone	3327871	3328842		STY3484					t3222					SPA3172	STM3305	5	5	1	1	1	1	1	1	1	1	1	1	2.18563	0.0033961	1	1.05344	0.0181705	1	0.65282	0.0359956					0.815175	0.0518713
CHIP6_3292	STY3487	t3225		conserved hypothetical protein		Unknown function	General	3330734	3331027		STY3487					t3225					SPA3175	STM3308	1	1									1	1													3.85792
CHIP6_3297	STY3492	t3230		possible ABC-transport protein, ATP-binding component		Transport and binding proteins	Unknown substrate	3333472	3334284		STY3492					t3230					SPA3180	STM3313	1	1								1	1														4.95336	0.0054578	1
CHIP6_3299	STY3494	t3232		conserved hypothetical protein		Energy metabolism	Glycolysis/gluconeogenesis	3335488	3336474		STY3494					t3232					SPA3182	STM3315	1	4		1		1	1	1				1
CHIP6_3302	STY3497	t3235		conserved hypothetical protein		Viral functions	General	3337638	3338156		STY3497					t3235					SPA3185	STM3318	4	5		1	1	1	1	1	1	1	1	1				0.512539	0.0380794		0.185626	0.450147		0.414442	0.0809839		-0.231575	0.256068
CHIP6_3303	STY3498	t3236		probable ABC transport protein, ATP-binding component		Transport and binding proteins	Unknown substrate	3338163	3338888		STY3498					t3236					SPA3186	STM3319	2	5		1		1		1	1	1	1	1										-0.683887	0.0257306		-0.455264	0.0951865
CHIP6_3304	STY3499	t3237	rpoN	RNA polymerase sigma-54 factor (sigma-N)		Transcription	Transcription factors	3338936	3340369		STY3499					t3237					SPA3187	STM3320	1	5		1		1		1	1	1		1										-1.27436	0.0068246	1
CHIP6_3307	STY3502	t3240		conserved hypothetical protein		Hypothetical proteins	Conserved	3341334	3342188		STY3502					t3240					SPA3190	STM3323	1	5		1		1	1	1		1		1							-0.414095	0.0791687
CHIP6_3308	STY3503	t3241	ptsO	phosphocarrier protein (nitrogen related hpr)		Transport and binding proteins	Carbohydrates, organic alcohols, and acids	3342185	3342457		STY3503					t3241					SPA3191	STM3324	1	5		1		1	1	1		1		1							2.52763	0.0871273
CHIP6_3309	STY3504	t3242		conserved hypothetical protein		Hypothetical proteins	Conserved	3342702	3343334		STY3504					t3242					SPA3192	STM3325	3	5		1		1	1	1	1	1	1	1							1.39182	0.0079815	1	1.03629	0.0506359
CHIP6_3310	STY3505	t3243	mtgA	monofunctional biosynthetic peptidoglycan transglycosylase		Cell envelope	Biosynthesis and degradation of murein sacculus and peptidoglycan	3343409	3344137		STY3505					t3243					SPA3193	STM3326	2	5		1		1		1	1	1	1	1										-0.278956	0.148152		-0.526429	0.0455032
CHIP6_3311	STY3506	t3244		conserved hypothetical protein		Unknown function	General	3344134	3344787		STY3506					t3244					SPA3194	STM3327	5	5	1	1	1	1	1	1	1	1	1	1	-1.4378	0.0041043	1	0.0468189	0.758543					-0.0970435	0.58747		0.563419	0.0673115
CHIP6_3315	STY3511	t3248	gltD	glutamate synthase (NADPH) small chain		Central intermediary metabolism	Other	3353514	3354932		STY3511					t3248					SPA3199	STM3331	4	5	1	1		1	1	1	1	1	1	1	-0.288789	0.170962					-0.703892	0.0921858		1.49551	0.00459	1	1.59652	0.0132465	1
CHIP6_3317	STY3513	t3250	codB	cytosine permease		Transport and binding proteins	Nucleosides, purines and pyrimidines	3356360	3357613		STY3513					t3250					SPA3201	STM3333	5	5	1	1	1	1	1	1	1	1	1	1	0.983595	0.0095968		0.901616	0.0260238		0.808369	0.0957967		1.06262	0.040566	1	0.878232	0.0385699
CHIP6_3318	STY3514	t3251	codA	cytosine deaminase		Unclassified	Role category not yet assigned	3357600	3358880		STY3514					t3251					SPA3202	STM3334	2	5		1		1		1	1	1	1	1										-0.582337	0.145992		-0.207502	0.295893
CHIP6_3319	STY3515	t3252		conserved hypothetical protein		Hypothetical proteins	Conserved	3358962	3359429		STY3515					t3252					SPA3203	STM3335	3	3		1			1		1	1	1	1							2.78183	0.0067351	1	1.63593	0.0108853	1	1.60512	0.0324972	1
CHIP6_3320	STY3516	t3253		possible kinase		Unknown function	General	3359426	3360301		STY3516				1	t3253				1	SPA3204	STM3336	1	5		1	1	1		1		1		1				-1.07	0.0069537	1
CHIP6_3321	STY3516	t3253		possible kinase		Unknown function	General	3359426	3360301		STY3516				1	t3253				1	SPA3204	STM3336	1	5		1	1	1		1		1		1				-0.941858	0.0090702
CHIP6_3322	STY3518					Pseudogene	Pseudogene	3360298	3360977	pseudogene	STY3518										SPA3205	STM3337	1	4		1		1	1			1		1							3.76705	0.006029	1
CHIP6_3326	STY3523	t3259	sspA	stringent starvation protein A		Regulatory functions	Other	3365064	3365702		STY3523					t3259					SPA3210	STM3342	1	5		1		1		1		1	1	1													-0.754079	0.0247185
CHIP6_3329	STY3525	t3261	rplM	50S ribosomal subunit protein L13		Protein synthesis	Ribosomal proteins: synthesis and modification	3366425	3366853		STY3525					t3261					SPA3212	STM3345	2	2							1	1	1	1										3.71727			3.21151	0.0050857	1
CHIP6_3331	STY3527	t3263		conserved hypothetical protein		Hypothetical proteins	Conserved	3368465	3368869		STY3527					t3263					SPA3214	STM3347	4	5		1	1	1	1	1	1	1	1	1				0.230518	0.190357		0.407063	0.150794		0.778113	0.0256122		0.902356	0.0202054
CHIP6_3332	STY3528	t3264	degQ	serine protease		Protein fate	Degradation of proteins, peptides, and glycopeptides	3369026	3370393		STY3528					t3264					SPA3215	STM3348	5	5	1	1	1	1	1	1	1	1	1	1	-0.410679	0.0560206		-0.555201	0.0485761		-0.0715582	0.724541		-0.902458	0.0169264		-0.440401	0.0663012
CHIP6_3335	STY3534	t3269	ttdB	tartrate dehydratase		Energy metabolism	Fermentation	3375845	3376462		STY3534					t3269					SPA3221	STM3354	2	5		1		1	1	1	1	1		1							0.368711	0.11402		0.0678268	0.689975
CHIP6_3336	STY3535	t3270	ttdA	tartrate dehydratase		Energy metabolism	TCA cycle	3376462	3377361		STY3535					t3270					SPA3222	STM3355	5	5	1	1	1	1	1	1	1	1	1	1	1.0663	0.0194103	1	0.509858	0.0325131		0.722915	0.0234452		0.208887	0.335685		0.0933638	0.439621
CHIP6_3340	STY3539	t3274	mdh	malate dehydrogenase		Energy metabolism	TCA cycle	3380274	3381212		STY3539					t3274					SPA3226	STM3359	5	5	1	1	1	1	1	1	1	1	1	1	-0.498294	0.0557252		-0.223858	0.210644		-0.435775	0.0978909		-0.574523	0.0229815		-0.80908	0.0158222
CHIP6_3345	STY3545	t3279	yhcP	putative membrane protein		Cell envelope	Other	3383598	3385565		STY3545					t3279					SPA3231	STM3364	4	5		1	1	1	1	1	1	1	1	1				0.459477	0.0731607		-0.585592	0.10276					-0.547957	0.0472733
CHIP6_3346	STY3546	t3280	yhcQ	possible exported protein		Protein fate	Protein and peptide secretion and trafficking	3385571	3386503		STY3546					t3280					SPA3232	STM3365	2	5		1		1	1	1	1	1		1							0.470535	0.0346111		0.342334	0.16623
CHIP6_3349	STY3548	t3283	tldD	TldD protein		Regulatory functions	Other	3387948	3389393		STY3548					t3283					SPA3235	STM3368	5	5	1	1	1	1	1	1	1	1	1	1				0.925515	0.0131113					0.457213	0.0578321		-0.0035097	0.990286
CHIP6_3352	STY3551	t3286	yhdE	conserved hypothetical protein		Cellular processes	Cell division	3394908	3395501		STY3551					t3286					SPA3238	STM3371	2	5		1		1	1	1		1	1	1							1.28731	0.0123526	1				0.300185	0.190572
CHIP6_3359	STY3556	t3291	yhdH	possible oxidoreductase		Energy metabolism	Electron transport	3400613	3401587		STY3556					t3291					SPA3243	STM3376	3	5		1		1	1	1	1	1	1	1							-0.213864	0.132682		-0.871324	0.016446		-0.445833	0.0509582
CHIP6_3360	STY3557	t3292		conserved hypothetical protein		Unclassified	Role category not yet assigned	3401700	3402704		STY3557					t3292					SPA3244	STM3377	5	5	1	1	1	1	1	1	1	1	1	1	0.759594	0.024248		0.476812	0.0388685		0.379302	0.153779		-0.171355	0.314319		-0.206569	0.211109
CHIP6_3362	STY3559	t3294	accB	biotin carboxyl carrier protein		Fatty acid and phospholipid metabolism	Biosynthesis	3403698	3404168		STY3559					t3294					SPA3246	STM3379	2	5		1		1		1	1	1	1	1										0.428801	0.0306552		0.277964	0.111904
CHIP6_3363	STY3560	t3295	accC	biotin carboxylase		Fatty acid and phospholipid metabolism	Biosynthesis	3404179	3405528		STY3560					t3295					SPA3247	STM3380	5	5	1	1	1	1	1	1	1	1	1	1	1.51192	0.0074302	1	1.33419	0.0069387	1	1.12177	0.021166	1	0.843839	0.0189809		0.781186	0.0159403
CHIP6_3364	STY3561	t3296		conserved hypothetical protein		Hypothetical proteins	Conserved	3405637	3405879		STY3561					t3296					SPA3248	STM3381	1	1							1	1												5.38689
CHIP6_3365	STY3562	t3297	panF	sodium/pantothenate symporter (pantothenate permease)		Transport and binding proteins	Carbohydrates, organic alcohols, and acids	3405869	3407320		STY3562					t3297					SPA3249	STM3382	1	3		1					1	1		1										0.709985	0.0178525
CHIP6_3942	STY3573	t3311	hemG	protoporphyrinogen oxidase		Biosynthesis of cofactors, prosthetic groups, and carriers	Heme, porphyrin, and cobalamin	3423822	3424367		STY3573					t3311					SPA3827	STM3987	5	5	1	1	1	1	1	1	1	1	1	1				-0.24606	0.260958		-0.360451	0.326088		-0.121475	0.696236		-0.100062	0.584835
CHIP6_3939	STY3576	t3314	pepQ	proline dipeptidase		Protein fate	Degradation of proteins, peptides, and glycopeptides	3426483	3427814		STY3576					t3314					SPA3824	STM3984	4	5		1	1	1	1	1	1	1	1	1				-0.81377	0.0208303		-0.645629	0.0453371		-1.06251	0.0129724	1	-1.21527	0.0085903	1
CHIP6_3938	STY3577	t3315	fadB	large (alpha) subunit of the fatty acid-oxidizing multienzyme complex		Fatty acid and phospholipid metabolism	Degradation	3428004	3430193		STY3577					t3315					SPA3823	STM3983	1	5		1		1	1	1		1		1							-1.32347	0.0089837	1
CHIP6_3937	STY3578	t3316	fadA	small (beta) subunit of the fatty acid-oxidizing multienzyme complex		Cellular processes	Detoxification	3430203	3431366		STY3578					t3316					SPA3822	STM3982	1	5		1		1		1		1	1	1													-0.841953	0.0146393
CHIP6_3931	STY3583	t3321	tatD	putative deoxyribonuclease		Unclassified	Role category not yet assigned	3436587	3437369		STY3583					t3321					SPA3817	STM3976.S	2	5		1		1		1	1	1	1	1										-1.41795	0.0052932	1	-0.959334	0.0366171
CHIP6_3929	STY3585	t3323	tatB	sec-independent protein translocase protein		Protein fate	Protein and peptide secretion and trafficking	3438193	3438741		STY3585					t3323					SPA3815	STM3974	1	5		1		1		1		1	1	1													2.4215	0.0147235	1
CHIP6_3925	STY3589	t3327	ubiE	ubiquinone/menaquinone biosynthesis methyltransferase UbiE		Biosynthesis of cofactors, prosthetic groups, and carriers	Menaquinone and ubiquinone	3441457	3442212		STY3589					t3327					SPA3811	STM3970	5	5	1	1	1	1	1	1	1	1	1	1	0.0669915	0.7469		-0.965977	0.0060616		-1.76138	0.0133592	1	-1.39069	0.010861	1	-1.17831	0.0188699	1
CHIP6_3922	STY3592	t3330	ysgA	putative hydrolase		Energy metabolism	Other	3444898	3445710		STY3592					t3330					SPA3808	STM3967	5	5	1	1	1	1	1	1	1	1	1	1	0.901633	0.0191152		0.915349	0.0106222		0.340417	0.113511		0.372979	0.114303		-0.229367	0.141429
CHIP6_3920	STY3594	t3332	metE	5-methyltetrahydropteroyltriglutamate- homocysteine methyltransferase		Amino acid biosynthesis	Aspartate family	3447467	3449731		STY3594					t3332					SPA3806	STM3965	1	3		1			1			1		1							3.45699	0.0257604	1
CHIP6_3907	STY3607	t3345	corA	magnesium and cobalt transport protein		Transport and binding proteins	Cations and iron carrying compounds	3460368	3461318		STY3607					t3345					SPA3793	STM3952	5	5	1	1	1	1	1	1	1	1	1	1				1.62054	0.0291819	1				1.62836	0.0174244	1	1.07048	0.0120763	1
CHIP6_3903	STY3611	t3349	yigA	conserved hypothetical protein		Hypothetical proteins	Conserved	3465703	3466410		STY3611					t3349					SPA3789	STM3948	5	5	1	1	1	1	1	1	1	1	1	1	0.821367	0.0218479		0.681733	0.0084188		0.847204	0.0278077		0.715874	0.0139524		0.167861	0.330963
CHIP6_3902	STY3612	t3350	dapF	diaminopimelate epimerase		Amino acid biosynthesis	Aspartate family	3466407	3467231		STY3612					t3350					SPA3788	STM3947	5	5	1	1	1	1	1	1	1	1	1	1	0.660356	0.0195015		0.341786	0.0868194		0.658243	0.0469704		-0.0986093	0.434599		-0.43935	0.0574037
CHIP6_3899	STY3616	t3354	cyaY	CyaY protein		Unclassified	Role category not yet assigned	3470104	3470424		STY3616					t3354					SPA3784	STM3943	1	1							1	1												4.51877	0.00659	1
CHIP6_3898	STY3617	t3355		conserved hypothetical protein		Protein synthesis	tRNA aminoacylation	3470496	3470858		STY3617					t3355					SPA3783	STM3942	1	1									1	1													3.11477
CHIP6_3895	STY3620	t3358	cyaA	adenylate cyclase		Regulatory functions	Other	3472059	3474605		STY3620					t3358					SPA3780	STM3939	1	5		1		1		1		1	1	1													-0.137629	0.358768
CHIP6_3894	STY3621	t3359	hemC	porphobilinogen deaminase		Biosynthesis of cofactors, prosthetic groups, and carriers	Heme, porphyrin, and cobalamin	3474982	3475923		STY3621					t3359					SPA3779	STM3938	5	5	1	1	1	1	1	1	1	1	1	1	0.186674	0.469293		1.0498	0.0062895	1	0.492059	0.0552967		0.650367	0.0841647		0.57003	0.0175728
CHIP6_3892	STY3623	t3361	hemX	uroporphyrinogen III methylase		Biosynthesis of cofactors, prosthetic groups, and carriers	Heme, porphyrin, and cobalamin	3476682	3477851		STY3623					t3361					SPA3777	STM3936	5	5	1	1	1	1	1	1	1	1	1	1	-0.250719	0.293948		-0.814599	0.0174551		0.592858	0.0470274		-0.575933	0.0348058		-0.361399	0.0536275
CHIP6_3891	STY3624	t3362	hemY	Porphyrin biosynthetic protein		Unknown function	General	3477851	3479050		STY3624					t3362					SPA3776	STM3935	3	3	1	1		1	1	1			1		-0.718968	0.0331779					-0.506401	0.0766249
CHIP6_3888	STY3627	t3369	rffT	probable 4-alpha-l-fucosyltransferase		Cell envelope	Biosynthesis and degradation of murein sacculus and peptidoglycan	3482496	3483854		STY3627					t3369					SPA3768	STM3928	5	5	1	1	1	1	1	1	1	1	1	1	0.874308	0.0152607		0.329649	0.0661472		0.394881	0.201145		0.884652	0.0168974		0.420037	0.027533
[truncated: 475 more rows]
